# Supplementary material for: Single Nucleotide Polymorphisms in Close Proximity to the Fibroblast Growth Factor 21 (FGF21) Gene Found to Be Associated with Sugar Intake in a Swedish Population
Source: Nutrients. 2021 Nov 5;13(11):3954. doi: 10.3390/nu13113954 (PMC8622171; doi:10.3390/nu13113954)
Supplement: Supplementary file 1 [file nutrients-13-03954-s001.zip]

Archive with 1 entries (1 files):
- nutrients-1402616-supplementary.xlsx
