# Supplementary material for: Single Nucleotide Polymorphisms in Close Proximity to the Fibroblast Growth Factor 21 (FGF21) Gene Found to Be Associated with Sugar Intake in a Swedish Population
Source: Nutrients. 2021 Nov 5;13(11):3954. doi: 10.3390/nu13113954 (PMC8622171; doi:10.3390/nu13113954)
Supplement: Supplementary file 1 [file nutrients-13-03954-s001.zip › nutrients-1402616-supplementary.xlsx]

## Sheet: Table S1
Table S1. Hardy-Weinberg Equilibrium P-values for the included SNPs. SNP: SNP: Single nucleotide-polymorphism.
SNP	P-value
rs11577403	0.624214
rs7424551	0.0680835
rs35267617	0.247364
rs6911544	0.383068
rs559904	0.59216
rs11642841	0.966906
rs60764613	0.229766
rs838145	0.543141
rs8103840	0.295303
rs838133	0.22785
rs2144298	0.607534
rs79713359	1
rs151313984	1
rs1547578	0.595432
rs1358726	0.467669
rs117065036	0.711725
rs4948236	0.016351
rs11607862	0.225342
rs11617097	0.330074
rs17127497	0.141892
rs75177768	1
rs12033832	0.976718
rs3935570	0.488928
rs35874116	0.0487692
rs12137730	0.639408
rs7534618	0.697623
rs9701796	0.0237968
rs307355	0.901632
rs35744813	0.901673
rs7792845	0.370572
rs940541	0.672235
rs1107660	0.677576
rs1107657	0.704055
rs1524600	0.170804
rs6467217	0.161958
rs6970109	0.153825
rs6975345	0.396135
rs10242727	0.396315
rs6467192	0.322537
rs5400	0.146476
rs76006717	0.106141
rs10866646	0.452921
rs57083985	0.339365
rs4712006	0.751663
rs7764197	0.21171
rs7456261	0.129331
rs4947856	0.197707
rs291958	0.131537
rs722311	0.734195
rs6494735	0.00917808
rs7596758	0.170361
rs2192762	0.948433
rs6809116	0.85868
rs1000516	0.444893
rs2939710	0.850026
rs6909398	0.246313
rs4731134	0.80168
rs12262926	0.199643
rs75941298	0.56247
rs55994271	0.690479
rs431254	0.665813
rs2293698	0.790868
rs62208042	0.186718
rs72702969	0.583474
rs77739585	0.450219
rs2010949	0.140611
rs855749	0.6557
rs7897266	0.913846
rs11062194	0.536891
rs9382222	0.975583
rs10889761	0.0595096
rs78873212	0.450428
rs7602024	0.052385
rs995398	0.379407
rs7849014	0.489397
rs61894278	0.577269
rs61905845	0.518208
rs8081814	0.593961
rs72936627	0.322239
rs10205708	0.851988
rs1343763	0.000115242
rs13027837	0.598003
rs4441621	0.181854
rs9685484	0.358898
rs10155613	0.66289
rs10113810	0.83126
rs4743910	0.0826458
rs994178	0.0931775
rs278043	0.160673
rs35003134	0.00996502
rs2834114	0.317996
rs62485870	0.340981
rs10953405	0.567294
rs1436814	0.141992
rs7795216	0.00849847
rs710411	0.337741
rs17127163	0.568219
rs11568814	0.165066
rs4887033	0.32242
rs35253088	0.741485
rs1497980	0.0775453
rs62215296	0.0827884
rs623965	0.631281
rs167132	0.0116165
rs17457384	0.183208
rs10762308	0.505854

## Sheet: Table S2
Table S2. Description of EA, distribution and MAF of the included SNPs. The EA was coded as 2. SNP: Single nucleotide-polymorphism. EA: Effect allele. MAF: Minor allele frequency. *SNPs excluded from our analyses due to a MAF <0.05
	Allele coding
SNP EA	0	1	2	Missing	MAF
rs11577403 A	0.412872	0.458191	0.128937		0.358033
rs7424551 G	0.422304	0.459331	0.118364		0.34803
rs35267617 T	0.279372	0.502018	0.21861		0.469619
rs6911544 A	0.034395	0.299553	0.627314	0.0387383	0.184171
rs559904 A	0.511187	0.406554	0.0822585		0.285536
rs11642841 C	0.172107	0.46986	0.321137	0.0368957	0.407037
rs60764613 G	0.0232517	0.251689	0.725059		0.149096
rs838145 G	0.340353	0.472361	0.166667	0.0206195	0.402847
rs8103840 C	0.249057	0.49649	0.254453		0.497302
rs838133 A	0.332237	0.484908	0.182855		0.425309
rs2144298 T	0.654383	0.308458	0.0371589		0.191388
rs79713359 T*	0.947355	0.0138633	4.38712e-05	0.0387383	0.00697552
rs151313984 T*	0.984206	0.0157498	4.38712e-05		0.00791875
rs1547578 G	0.0341318	0.298324	0.667544		0.183294
rs1358726 T	0.743354	0.238352	0.0182943		0.13747
rs117065036 C*	0.951742	0.0359305	0.000263227	0.0120646	0.0182285
rs4948236 T	0.66285	0.305563	0.0315873		0.184369
rs11607862 T	0.470913	0.428095	0.100991		0.315039
rs11617097 G	0.798807	0.189216	0.0119768		0.106585
rs17127497 A	0.00824779	0.156357	0.835395		0.0864263
rs76006717 C	0.880758	0.116127	0.00311486		0.0611784
rs10866646 T	0.689348	0.280995	0.0296569		0.170154
rs57083985 T	0.096385	0.43257	0.471045		0.31267
rs4712006 T	0.13135	0.457138	0.401334	0.0101781	0.359919
rs7764197 T	0.827674	0.154163	0.00640519	0.0117575	0.0834869
rs7456261 A	0.496797	0.419058	0.0841449		0.293674
rs4947856 G	0.816487	0.173379	0.0101342		0.0968237
rs291958 A	0.881416	0.115469	0.00311486		0.0608493
rs722311 G	0.473195	0.430113	0.0966921		0.311749
rs6494735 T	0.903571	0.0873037	0.00298324	0.00614197	0.0466351
rs7596758 G	0.47416	0.426033	0.099807		0.312824
rs2192762 A	0.0825217	0.409889	0.50759		0.287466
rs6809116 C	0.348469	0.484206	0.167325		0.409428
rs1000516 G	0.0193472	0.244056	0.736597		0.141375
rs2939710 C	0.324384	0.489778	0.185838		0.430727
rs6909398 A	0.543389	0.385496	0.0711152		0.263863
rs4731134 G	0.48697	0.421207	0.0918224		0.302426
rs12262926 C	0.634202	0.322585	0.0432131		0.204506
rs75941298 A	0.806309	0.183689	0.0100026		0.101847
rs55994271 A	0.466965	0.433623	0.0994121		0.316224
rs431254 C	0.0850662	0.415285	0.499649		0.292709
rs2293698 A	0.26507	0.500439	0.234491		0.484711
rs62208042 G	0.0406247	0.32899	0.630385		0.20512
rs72702969 T	0.781521	0.204615	0.0138633		0.116171
rs77739585 C	0.252435	0.497499	0.250066		0.498815
rs2010949 C	0.762701	0.222515	0.0147846		0.126042
rs855749 G	0.185663	0.488769	0.325568		0.430047
rs7897266 G	0.805914	0.183557	0.0105291		0.102308
rs11062194 C	0.00596648	0.138896	0.855137		0.0754146
rs9382222 C	0.100333	0.432702	0.466965		0.316684
rs10889761 T	0.489471	0.416513	0.094016		0.302273
rs78873212 A	0.785689	0.200842	0.0134685		0.11389
rs7602024 A	0.0442222	0.342415	0.613363		0.215429
rs995398 C	0.213346	0.500263	0.286391		0.463477
rs7849014 T	0.00285163	0.105949	0.891199		0.0558261
rs61894278 G	0.230236	0.497236	0.272528		0.478854
rs61905845 G	0.657103	0.306221	0.0366763		0.189787
rs8081814 T	0.0121523	0.199526	0.788321		0.111915
rs72936627 G	0.0465035	0.343555	0.609941		0.218281
rs10205708 G	0.0295253	0.283627	0.686847		0.171339
rs1343763 A	0.125384	0.47394	0.400676		0.362354
rs13027837 A	0.71124	0.264807	0.0239537		0.156357
rs4441621 T	0.480039	0.422874	0.097087		0.308524
rs9685484 G	0.166316	0.486619	0.347065		0.409625
rs10155613 C	0.862595	0.0887514	0.00241292	0.0462402	0.0467886
rs10113810 A	0.288234	0.496622	0.215144		0.463455
rs4743910 T	0.0201808	0.233921	0.745898		0.137141
rs994178 A	0.286874	0.502632	0.210494		0.46181
rs278043 T	0.700623	0.271299	0.0280776		0.163727
rs35003134 A	0.1471	0.462315	0.390585		0.378257
rs2834114 T	0.167369	0.487409	0.345222		0.411073
rs62485870 T	0.0389576	0.322058	0.638984		0.199987
rs10953405 A	0.0219356	0.255769	0.722295		0.14982
rs1436814 T	0.815434	0.174212	0.0103536		0.0974599
rs7795216 G	0.743617	0.234974	0.0214091		0.138896
rs710411 A	0.125121	0.453102	0.421778		0.351671
rs17127163 A	0.0163201	0.219663	0.764017		0.126152
rs11568814 C	0.00425551	0.113539	0.882206		0.0610248
rs4887033 T	0.392691	0.465473	0.141836		0.374572
rs35253088 T	0.0289111	0.280469	0.69062		0.169145
rs1497980 T	0.856322	0.137229	0.00644907		0.0750636
rs62215296 G	0.0966482	0.436431	0.466921		0.314864
rs623965 G	0.0563745	0.351321	0.557164	0.0351408	0.232035
rs167132 T	0.0325524	0.309599	0.657849		0.187352
rs17457384 T*	0.00105291	0.0536106	0.912126	0.0332105	0.0278582
rs10762308 G	0.218873	0.495569	0.285558		0.466658
rs75177768 C*	0.973897	0.0259717	0.000131614		0.0131175
rs12033832 A	0.424893	0.453804	0.121304		0.348206
rs3935570 T	0.549618	0.38067	0.0675178	0.00219356	0.257853
rs35874116 A	0.103843	0.42792	0.468237		0.317803
rs12137730 A	0.120163	0.450952	0.428885		0.345639
rs7534618 T	0.129332	0.460121	0.404536	0.00601035	0.359393
rs9701796 G	0.586689	0.355006	0.0583048		0.235808
rs307355 C	0.00315873	0.107309	0.889532		0.0568132
rs35744813 C	0.00315873	0.107441	0.889401		0.056879
rs7792845 T	0.334079	0.485303	0.180618		0.423269
rs940541 T	0.38905	0.468325	0.142625		0.376788
rs1107660 T	0.373651	0.452487	0.138633	0.0352286	0.364877
rs1107657 T	0.386023	0.469597	0.14438		0.379179
rs1524600 C	0.00952005	0.164736	0.790515	0.0352286	0.0918882
rs6467217 T	0.00969553	0.166535	0.795429	0.0283408	0.0929631
rs6970109 C	0.00987102	0.168114	0.79714	0.024875	0.0939282
rs6975345 T	0.0125472	0.193998	0.793016	0.000438712	0.109546
rs10242727 A	0.0125472	0.194086	0.793367		0.10959
rs6467192 G	0.0125033	0.192902	0.794595		0.108954
rs5400 C	0.0183382	0.225893	0.755769		0.131285

## Sheet: Table S3
Table S3. Squared coefficients of correlation (r^2) for the included SNPs. SNP: Single nucleotide-polymorphism.
SNP	rs838145	rs838133	rs11577403	rs7424551	rs35267617	rs6911544	rs559904	rs11642841	rs60764613	rs8103840	rs2144298	rs79713359	rs151313984	rs1547578	rs1358726	rs117065036	rs4948236	rs11607862	rs11617097	rs17127497	rs75177768	rs12033832	rs3935570	rs35874116	rs12137730	rs7534618	rs9701796	rs307355	rs35744813	rs7792845	rs940541	rs1107660	rs1107657	rs1524600	rs6467217	rs6970109	rs6975345	rs10242727	rs6467192	rs5400	rs76006717	rs10866646	rs57083985	rs4712006	rs7764197	rs7456261	rs4947856	rs291958	rs722311
rs838145		0.617777	0.000315983	6.54708e-11	0.000212821	9.98016e-06	0.000286727	3.64764e-05	8.24318e-05	0.680637	0.000160062	2.56729e-05	4.42338e-05	8.81082e-05	6.49095e-05	0.000128058	3.50595e-05	6.92068e-06	1.3043e-05	4.80312e-05	7.02458e-05	1.5562e-05	1.34643e-05	1.27935e-05	5.6128e-05	2.49466e-05	5.84127e-06	7.17157e-05	7.04072e-05	5.72078e-05	2.21639e-06	1.96236e-07	1.1865e-06	0.000192982	0.000222431	0.000199839	0.000153552	0.00015477	0.000171751	7.42969e-06	2.07256e-05	1.66952e-06	2.16232e-06	6.35729e-05	0.000142337	0.000233107	2.53256e-05	8.11327e-06	2.47927e-06
rs838133			0.000298124	1.13543e-05	0.000152932	3.7063e-06	0.000208616	5.02571e-06	1.51755e-05	0.697549	6.47249e-05	7.96789e-05	1.27582e-05	0.000245109	4.30075e-06	0.000125415	2.36371e-05	6.89544e-05	3.08214e-05	1.60127e-05	2.80635e-05	4.32821e-06	4.30842e-06	7.54981e-07	6.49529e-05	6.30317e-06	6.58899e-06	2.76447e-07	3.6882e-07	3.0242e-05	8.49395e-07	1.18073e-06	2.34032e-06	0.000112158	0.000135716	0.000120696	0.000137768	0.000139186	0.000156499	2.1218e-05	3.88831e-05	1.76758e-05	1.05952e-05	5.83969e-05	3.48446e-05	0.000119155	5.3734e-06	2.13852e-05	3.35961e-07
rs11577403				8.50584e-05	3.0717e-06	1.70006e-06	1.30275e-05	6.94903e-05	6.91893e-06	0.000419184	8.88089e-06	6.26938e-05	2.3166e-06	1.89382e-05	5.08889e-05	1.76584e-05	0.000116758	1.88005e-06	5.60478e-05	8.24663e-05	7.6173e-06	2.85294e-05	8.80798e-07	1.52735e-05	1.567e-06	1.58484e-05	1.28511e-05	5.3258e-07	1.81312e-09	0.000135491	0.000250377	0.000251266	0.000230579	0.000273191	0.000280776	0.000265637	0.00013995	0.000129269	0.00013954	3.75859e-05	1.35344e-06	0.000129396	5.33742e-06	1.26527e-06	1.16258e-05	1.36167e-06	5.24714e-05	4.86198e-05	0.00023221
rs7424551					6.36908e-05	4.64951e-09	6.07717e-05	0.000114974	1.26114e-05	6.749e-06	7.16883e-05	3.70997e-05	7.8433e-07	4.64798e-06	2.05094e-07	7.45011e-09	3.70778e-05	1.95707e-05	1.10303e-07	2.36771e-05	2.71654e-05	7.49396e-06	3.99628e-06	8.65441e-07	0.00011792	2.12274e-06	1.3253e-06	0.000185766	0.00017454	1.07436e-05	1.07691e-06	1.659e-08	2.23153e-06	4.87602e-06	7.09591e-06	3.77434e-06	6.7613e-05	6.29086e-05	5.24796e-05	9.4106e-06	2.70602e-07	1.08019e-05	1.34406e-06	6.74108e-06	8.92556e-06	4.23852e-05	0.000198436	5.512e-06	1.09695e-05
rs35267617						1.54821e-07	1.13724e-05	5.81691e-06	1.98801e-05	0.000152401	0.000111671	1.81578e-05	0.000113322	1.88735e-06	5.89911e-06	1.43444e-05	4.47593e-05	2.85251e-05	1.27497e-07	5.35787e-05	1.38605e-06	1.49419e-05	6.03739e-05	2.85886e-07	0.000112055	4.83896e-06	0.000112719	7.66085e-06	7.45614e-06	1.21754e-07	2.37561e-06	3.54148e-08	5.67772e-07	9.08023e-06	1.68226e-05	1.72814e-05	3.63118e-05	3.2163e-05	3.60844e-05	2.14132e-05	1.42867e-05	1.37753e-05	2.24147e-06	4.75984e-06	6.89277e-06	1.14219e-06	1.05223e-05	5.78559e-06	8.50931e-05
rs6911544							6.44359e-05	0.000142494	3.2358e-05	9.37077e-06	1.96664e-05	0.000190556	0.000145556	1.93262e-06	7.35833e-05	2.96095e-05	0.000136794	6.98385e-08	4.33307e-07	1.64594e-05	8.90808e-06	1.1641e-05	8.06119e-06	7.7171e-05	2.25145e-05	1.28422e-05	8.42131e-05	0.000129239	0.00015727	2.53005e-08	1.32148e-06	1.53951e-06	1.40341e-06	1.02801e-07	5.34364e-07	1.40306e-06	1.24028e-07	8.52202e-08	2.15564e-06	1.54759e-06	1.91119e-05	7.75491e-08	0.000215582	0.000838265	2.38468e-05	3.1637e-05	4.78975e-05	2.2635e-05	3.61457e-05
rs559904								8.75016e-06	8.59492e-07	0.000393298	2.93329e-05	2.62586e-05	3.5242e-06	9.04283e-05	0.000111042	4.4552e-06	3.09779e-05	9.09426e-07	1.78697e-05	2.80689e-06	2.53418e-08	4.37145e-06	7.92812e-05	0.000351374	2.433e-05	5.29842e-06	3.84678e-06	1.17513e-06	1.30712e-06	2.84887e-05	6.98096e-05	0.000127861	9.52424e-05	1.96251e-05	1.60788e-05	1.69699e-05	1.16191e-05	1.16283e-05	1.57062e-05	3.99971e-07	0.00014175	6.87939e-05	1.62035e-05	0.000136026	6.13929e-06	1.7734e-05	4.4304e-05	2.50642e-05	2.13581e-05
rs11642841									6.21971e-05	2.87082e-05	1.2735e-06	5.40247e-05	6.9613e-05	1.83708e-06	1.81451e-06	5.06665e-05	9.83253e-05	7.94645e-05	2.41441e-05	4.70804e-05	7.68524e-05	0.000143529	5.48535e-05	2.19963e-05	7.68057e-06	0.000120691	3.59933e-07	1.57489e-05	1.05122e-05	2.09772e-06	2.357e-05	2.06436e-05	2.80761e-05	6.42795e-05	6.3295e-05	7.21421e-05	1.87212e-06	1.21799e-06	2.43061e-06	0.00017157	3.24648e-06	8.24506e-06	4.04205e-05	2.54992e-05	1.21143e-05	2.21661e-05	7.256e-05	2.33857e-06	3.06462e-06
rs60764613										3.21047e-05	9.00806e-06	1.23252e-06	4.89685e-05	2.69841e-06	3.96253e-06	9.8239e-05	0.000220853	0.000102917	1.35685e-05	0.000386565	9.03165e-06	5.45963e-05	0.000229103	7.89143e-06	0.000114542	9.45283e-05	4.84911e-05	0.000235212	0.000260925	0.000113105	5.11544e-05	7.35273e-05	5.35391e-05	5.84381e-05	5.96329e-05	6.64286e-05	2.71038e-05	2.42706e-05	1.98989e-05	2.75968e-05	4.56203e-06	1.64565e-05	8.39108e-05	4.53227e-06	4.30013e-05	5.85468e-05	1.3679e-05	2.60258e-05	3.92878e-06
rs8103840											6.73354e-05	0.000194722	4.60623e-05	0.000286614	2.73047e-06	0.000230265	7.08018e-05	0.000217847	1.15282e-05	4.17026e-06	6.40579e-05	1.2379e-06	3.05009e-05	6.60824e-10	1.77646e-06	4.59605e-07	5.96252e-06	4.52178e-05	4.52515e-05	6.85875e-06	2.64594e-05	1.10999e-05	2.44159e-05	7.62518e-05	9.05043e-05	7.67086e-05	0.000106493	0.000105887	0.000115966	5.92715e-05	2.54256e-05	2.70489e-05	2.53979e-06	0.000107793	5.19659e-05	0.000240777	6.01606e-07	2.4159e-07	1.38005e-06
rs2144298												7.21026e-05	1.04353e-05	3.67156e-05	4.07641e-05	1.35014e-05	4.07988e-05	1.10839e-05	8.61654e-05	2.96869e-06	5.91494e-05	2.18362e-06	3.95798e-07	0.000291086	2.52255e-05	1.25981e-05	0.000241381	1.1287e-06	1.60563e-06	1.28146e-12	9.76302e-06	3.0177e-06	1.43115e-05	3.25049e-05	1.6522e-05	1.30548e-05	7.07822e-05	6.69047e-05	5.57344e-05	6.42984e-06	3.50241e-06	9.21379e-05	0.000124751	2.23525e-06	0.000103684	0.000301233	3.88888e-05	2.07933e-05	6.80396e-05
rs79713359													2.55174e-05	6.7298e-06	6.60234e-05	4.79951e-05	1.13474e-06	9.47315e-05	0.000182432	1.03812e-06	3.76784e-05	1.81677e-05	3.7376e-07	0.00010628	3.65411e-05	3.61939e-05	1.16041e-06	2.53693e-05	2.58895e-05	5.10831e-05	0.000163832	0.000117094	0.000159024	7.03101e-05	6.59686e-05	5.7157e-05	6.84302e-05	6.84266e-05	7.45496e-05	8.76057e-06	3.2875e-07	3.05092e-06	3.71942e-06	8.17815e-05	2.09872e-05	5.04188e-05	1.2244e-05	7.04614e-06	2.3277e-05
rs151313984														1.91747e-05	9.66127e-05	4.7998e-05	2.98727e-05	1.25122e-06	0.000181235	5.25404e-05	4.11438e-05	6.21232e-05	7.99516e-06	1.59439e-08	1.08754e-05	5.40332e-05	1.21459e-05	0.000129486	0.000128126	3.45877e-05	1.69136e-05	2.19329e-05	1.41531e-05	5.51366e-05	4.59102e-05	6.01725e-05	5.79097e-05	5.7948e-05	6.40379e-05	6.87402e-06	0.000160255	6.35605e-05	1.29138e-05	7.52597e-06	6.63423e-05	5.79799e-06	7.07043e-07	0.000100283	6.88227e-05
rs1547578															2.67344e-07	0.000112956	2.18576e-06	1.3781e-05	8.71426e-05	3.17634e-05	2.12015e-06	0.000291321	8.48322e-05	0.000332322	6.4681e-05	0.000298071	0.000106323	6.46482e-06	1.06079e-05	2.12971e-05	8.20899e-05	0.000102268	0.000110606	0.000365519	0.000384224	0.000373712	0.00031361	0.000316202	0.00031367	4.80844e-07	0.000283709	3.8803e-06	0.000102273	7.8244e-05	2.20242e-08	3.70801e-05	2.07971e-05	1.01059e-06	1.85229e-05
rs1358726																2.37945e-05	1.5921e-05	6.78972e-05	1.08907e-05	7.86506e-05	2.93198e-05	1.04097e-06	5.26778e-06	2.2326e-05	2.93602e-06	1.65297e-09	0.000125944	1.30379e-08	9.52295e-07	4.70355e-05	7.85462e-05	6.29158e-05	7.56546e-05	8.47561e-05	8.08958e-05	7.9303e-05	6.06677e-05	5.5848e-05	4.75389e-05	0.000332254	1.29813e-05	0.000166607	6.48198e-05	1.04107e-06	3.30524e-05	2.17245e-05	3.31698e-05	2.6071e-05	6.27626e-05
rs117065036																	0.000111227	9.35989e-05	0.000114397	0.000165267	5.26835e-08	5.11937e-05	7.31252e-05	3.95369e-05	5.22874e-05	5.91896e-05	4.53381e-05	2.9814e-05	3.06101e-05	4.218e-05	7.23354e-05	3.73943e-05	4.83737e-05	4.58072e-06	4.89097e-06	8.39128e-06	1.80045e-05	1.80386e-05	2.37426e-05	2.72366e-05	2.88197e-05	3.05804e-06	1.12501e-05	6.1862e-06	0.000143543	5.6038e-05	2.66155e-06	3.25193e-06	7.06631e-06
rs4948236																		6.28651e-05	8.55903e-05	1.00748e-07	3.34911e-05	1.96525e-05	8.80969e-08	0.000130812	1.58437e-05	2.55877e-05	0.00010611	1.14495e-06	1.80564e-06	4.4001e-05	1.4805e-05	1.07682e-05	9.88759e-06	3.47486e-07	2.41473e-07	4.88213e-07	9.87046e-09	8.14056e-08	1.52143e-07	9.61888e-07	1.01231e-05	0.000132032	5.15161e-07	2.68923e-05	1.19728e-05	1.54705e-05	8.16538e-08	2.48851e-05	1.73469e-06
rs11607862																			4.03951e-05	8.07109e-05	0.000184536	1.84431e-06	7.49619e-06	8.92925e-05	9.45802e-08	2.37142e-06	1.27267e-05	9.15174e-06	4.85745e-06	1.28732e-06	4.99333e-05	4.18471e-05	5.4492e-05	2.92574e-05	3.00302e-05	3.75297e-05	8.02877e-05	8.13482e-05	8.31129e-05	6.16877e-08	1.3496e-05	6.07598e-05	1.29573e-06	9.86303e-08	9.44827e-07	2.08331e-05	3.77014e-05	2.58282e-06	9.68452e-06
rs11617097																				6.62732e-08	1.09227e-05	3.12901e-05	1.14711e-05	2.75514e-05	3.1987e-06	3.43378e-05	1.34891e-06	2.76426e-05	2.65284e-05	2.35924e-05	1.16881e-05	1.83341e-06	6.2636e-06	4.13644e-05	3.05875e-05	1.5391e-05	3.79389e-07	2.28053e-07	4.17569e-06	5.61638e-05	5.47106e-05	2.87299e-06	0.000284159	3.20149e-05	5.35882e-05	3.71023e-06	2.40011e-05	7.42942e-05	3.00743e-05
rs17127497																					8.84679e-05	2.12268e-05	4.02475e-05	3.10346e-05	4.38172e-05	5.73351e-06	9.14241e-05	2.39492e-05	4.05817e-05	1.12251e-05	3.62516e-05	3.47963e-05	4.60649e-05	1.32689e-05	1.25445e-05	1.03087e-05	5.7582e-06	5.79689e-06	4.76129e-06	3.00381e-05	6.45356e-05	0.000162913	0.000137929	0.00015502	8.20501e-09	1.09115e-06	2.80668e-05	2.16571e-05	0.000142717
rs75177768																						1.6832e-05	1.82416e-05	9.19268e-05	2.32207e-05	2.04705e-05	1.381e-05	7.28339e-05	7.3588e-05	7.43576e-05	0.000128863	9.22491e-05	0.000121135	9.62801e-05	0.000106238	9.0047e-05	9.10721e-05	6.57998e-05	7.39752e-05	8.33866e-05	1.79041e-05	6.84337e-05	0.000109147	8.26721e-05	4.49106e-06	2.97018e-05	1.73712e-06	5.53057e-05	3.25683e-05
rs12033832																							0.280413	0.0296695	0.28192	0.942827	0.000907141	0.000208861	0.000192638	0.000200039	0.000125955	0.000122576	0.000122007	8.25492e-05	8.81933e-05	6.34971e-05	1.36831e-05	1.43194e-05	1.3525e-05	1.80302e-05	1.52707e-05	6.47054e-05	5.50386e-05	0.000121202	1.0303e-05	5.96824e-05	6.31367e-05	2.49027e-05	3.3743e-06
rs3935570																								0.0981913	0.181623	0.268998	0.00632919	0.000236033	0.000225341	0.000125616	8.22227e-05	8.39924e-05	9.38061e-05	2.82336e-06	3.25137e-06	3.84976e-06	1.26089e-05	1.2358e-05	9.24926e-06	2.74461e-05	4.52138e-05	1.21651e-05	1.14589e-07	8.53698e-06	3.75499e-06	4.26268e-06	5.3049e-09	9.42608e-05	0.000126292
rs35874116																									0.00206054	0.0327858	0.000501475	4.0223e-06	4.99157e-06	3.29333e-06	9.20112e-05	6.32968e-05	0.000117033	6.10382e-06	7.28177e-06	9.50809e-06	3.59188e-07	1.56506e-07	1.50371e-06	9.58166e-05	3.84674e-05	3.33594e-05	8.05105e-05	6.56641e-05	6.18828e-05	3.02145e-05	1.15302e-05	2.88959e-05	3.65721e-06
rs12137730																										0.295974	0.000510495	2.4102e-07	8.20181e-07	9.4054e-05	3.28394e-08	1.48824e-07	8.10036e-08	0.000224554	0.000257872	0.000220053	0.000129901	0.000137139	0.000134075	1.1371e-05	6.23706e-05	3.52768e-05	6.40855e-08	3.64377e-07	5.10505e-09	1.37601e-05	1.44414e-05	4.99852e-05	4.08219e-06
rs7534618																											0.00119533	0.000212759	0.000202983	0.000213507	0.000129548	0.00012924	0.000127528	6.36502e-05	6.89439e-05	5.15663e-05	4.92975e-06	5.32536e-06	5.34118e-06	2.4354e-05	1.50867e-05	5.96969e-05	6.37684e-05	0.000135844	6.61271e-06	6.75629e-05	5.2777e-05	5.78377e-05	3.92333e-06
rs9701796																												1.26176e-05	1.50623e-05	8.14289e-05	8.17403e-05	7.14544e-05	7.87805e-05	0.000118562	0.000117223	0.000127156	7.71662e-05	7.71108e-05	8.26321e-05	1.14105e-05	2.0067e-05	2.02083e-05	3.1675e-05	3.59539e-06	6.91877e-05	1.16563e-05	2.75622e-07	0.000105686	3.75216e-05
rs307355																													0.993719	1.05656e-06	3.64587e-07	5.32391e-06	5.44403e-06	3.34404e-09	4.16499e-08	5.46839e-07	2.36454e-09	1.16656e-08	8.06493e-08	0.000314205	2.76754e-05	6.36627e-05	4.3228e-05	1.24333e-05	2.06461e-05	2.64112e-06	3.12607e-05	3.14304e-05	6.72161e-05
rs35744813																														8.91691e-07	5.5073e-07	5.97749e-06	6.07899e-06	4.11613e-08	3.71936e-09	3.5802e-07	3.04042e-09	1.82938e-11	1.51347e-07	0.000336939	2.93662e-05	7.13439e-05	4.04326e-05	1.35747e-05	2.22263e-05	3.14969e-06	2.60068e-05	3.82663e-05	7.84474e-05
rs7792845																															0.494461	0.513754	0.494542	0.0561037	0.0567763	0.0569525	0.0424036	0.04234	0.042307	9.41242e-05	2.4696e-05	8.02179e-06	6.13809e-05	3.37785e-06	7.07603e-05	2.3706e-05	2.86747e-05	2.21596e-05	0.000142632
rs940541																																0.983087	0.979361	0.0453896	0.0440954	0.0437272	0.0485563	0.048558	0.0484756	2.62661e-06	5.17103e-06	3.45058e-06	4.99187e-05	4.24925e-05	5.67288e-05	4.66838e-06	3.1345e-05	9.05891e-06	4.43218e-06
rs1107660																																	0.995297	0.0460413	0.0447717	0.044411	0.0494787	0.0494829	0.0493661	1.79088e-05	1.90452e-05	2.65832e-07	1.90913e-05	3.72367e-05	2.94435e-05	6.99567e-08	5.10661e-05	7.07853e-06	1.80179e-06
rs1107657																																		0.0463366	0.0450613	0.0447054	0.049726	0.0497273	0.0496048	4.97202e-06	1.75059e-05	2.15575e-08	2.64977e-05	3.3583e-05	4.01438e-05	2.15418e-06	5.07221e-05	7.52191e-06	2.61027e-06
rs1524600																																			0.993408	0.985997	0.850767	0.850804	0.851232	0.000269402	1.43394e-06	1.48422e-05	2.36187e-05	4.77201e-05	0.000110327	0.00039591	1.43326e-05	3.511e-05	0.000204116
rs6467217																																				0.990931	0.855028	0.855065	0.855492	0.000256681	2.6409e-06	7.66175e-06	2.22336e-05	4.87238e-05	0.000117326	0.000403062	1.01997e-05	1.78325e-05	0.000226517
rs6970109																																					0.86146	0.861497	0.861921	0.000294236	1.72849e-06	7.56309e-06	3.2951e-05	6.52938e-05	0.000116144	0.000417377	8.77578e-06	1.78731e-05	0.000234464
rs6975345																																						0.998311	0.991807	0.000283932	1.02422e-05	1.10836e-05	3.01153e-06	0.000106104	0.000108709	0.00039448	3.77203e-05	5.48357e-08	0.000197902
rs10242727																																							0.99185	0.000281152	1.06124e-05	1.21408e-05	3.26512e-06	0.000105356	0.00010964	0.000394218	4.00672e-05	1.32737e-08	0.000203411
rs6467192																																								0.000283651	1.15033e-05	1.20751e-05	5.27432e-06	0.000115762	0.000120498	0.000395372	3.9152e-05	1.34589e-06	0.000171328
rs5400																																									3.31118e-07	1.73057e-05	3.21216e-05	1.21584e-06	9.71624e-05	3.55878e-06	8.36635e-05	2.43611e-05	9.47053e-06
rs76006717																																										0.000223121	5.76421e-08	4.61831e-06	2.21357e-08	2.15685e-05	5.31683e-07	1.3187e-05	6.08473e-07
rs10866646																																											4.68391e-06	6.83009e-07	2.20335e-08	1.1988e-06	6.80992e-07	1.76842e-05	6.94842e-07
rs57083985																																												1.92135e-05	9.63481e-08	2.69996e-06	4.76914e-05	4.45342e-05	4.16338e-09
rs4712006																																													5.97191e-05	6.95813e-06	8.55175e-05	1.08809e-05	6.26995e-05
rs7764197																																														8.09483e-06	9.95334e-06	7.50265e-05	0.00014002
rs7456261																																															2.21441e-05	1.34719e-05	0.000295888
rs4947856																																																9.2601e-06	0.000176977
rs291958																																																	9.70217e-05
rs722311
rs6494735
rs7596758
rs2192762
rs6809116
rs1000516
rs2939710
rs6909398
rs4731134
rs12262926
rs75941298
rs55994271
rs431254
rs2293698
rs62208042
rs72702969
rs77739585
rs2010949
rs855749
rs7897266
rs11062194
rs9382222
rs10889761
rs78873212
rs7602024
rs995398
rs7849014
rs61894278
rs61905845
rs8081814
rs72936627
rs10205708
rs1343763
rs13027837
rs4441621
rs9685484
rs10155613
rs10113810
rs4743910
rs994178
rs278043
rs35003134
rs2834114
rs62485870
rs10953405
rs1436814
rs7795216
rs710411
rs17127163
rs11568814
rs4887033
rs35253088
rs1497980
rs62215296
rs623965
rs167132
rs17457384
rs10762308
[truncated: 57 more columns]

## Sheet: Table S4
Table S4. Standardized D-values (D') for the included SNPs. SNP: Single nucleotide-polymorphism.
SNP	rs838145	rs838133	rs11577403	rs7424551	rs35267617	rs6911544	rs559904	rs11642841	rs60764613	rs8103840	rs2144298	rs79713359	rs151313984	rs1547578	rs1358726	rs117065036	rs4948236	rs11607862	rs11617097	rs17127497	rs75177768	rs12033832	rs3935570	rs35874116	rs12137730	rs7534618	rs9701796	rs307355	rs35744813	rs7792845	rs940541	rs1107660	rs1107657	rs1524600	rs6467217	rs6970109	rs6975345	rs10242727	rs6467192	rs5400	rs76006717	rs10866646	rs57083985	rs4712006	rs7764197	rs7456261	rs4947856	rs291958	rs722311
rs838145		0.808897	0.0284753	1.32486e-05	0.0164221	0.0054244	0.0223899	0.00844491	0.0181306	0.992301	0.0217378	0.049539	0.0622272	0.0165625	0.0241423	0.0689932	0.0148987	0.00324252	0.00874029	0.0269558	0.0607681	0.00451158	0.0074362	0.00438054	0.0123319	0.00554789	0.00363692	0.0288429	0.0285611	0.0077516	0.00229052	0.000679511	0.00166739	0.0357903	0.0383283	0.036194	0.0295247	0.0296422	0.0313282	0.00838802	0.0149075	0.00238523	0.0026082	0.0126186	0.0469849	0.0197927	0.0183873	0.0133869	0.00279882
rs838133			0.0268756	0.00536105	0.0135267	0.00459684	0.0196548	0.00304586	0.00800597	0.976103	0.014226	0.0898169	0.0343935	0.0284298	0.00446879	0.0702676	0.0118868	0.0105334	0.0138274	0.0151233	0.0395288	0.00244865	0.00408733	0.00109516	0.0128902	0.00286998	0.00397527	0.00184296	0.00212741	0.00552229	0.00137781	0.00161959	0.00227543	0.0280801	0.0308117	0.0289481	0.0287812	0.0289296	0.0307765	0.0137736	0.021014	0.0107927	0.00560994	0.0117515	0.0225886	0.0145634	0.00822971	0.015629	0.000740885
rs11577403				0.0094269	0.00249405	0.00200015	0.00426378	0.00955015	0.00469279	0.027268	0.00820231	0.12401	0.0228121	0.0123005	0.0133444	0.022889	0.0169727	0.00270726	0.0161869	0.0220492	0.0320555	0.00545743	0.0011873	0.00427612	0.00128628	0.00401165	0.00864145	0.00398164	0.000129487	0.018194	0.0272497	0.0272162	0.0260175	0.038044	0.0384724	0.037281	0.0251821	0.0242025	0.025228	0.0211174	0.0061025	0.0187604	0.00255806	0.00113855	0.0083825	0.00242326	0.016522	0.0204574	0.0169089
rs7424551					0.0116082	0.000191705	0.0090096	0.0125562	0.0116116	0.00357494	0.02382	0.0520512	0.00724252	0.00622869	0.00155262	0.000459961	0.00935739	0.00892809	0.00131606	0.021653	0.0618758	0.00273857	0.00247422	0.00099584	0.0204501	0.00150069	0.00283652	0.0405744	0.0393052	0.00384329	0.0011044	0.000226044	0.00159788	0.00931508	0.0112092	0.00814449	0.0171242	0.016518	0.0151362	0.00576548	0.00148886	0.00530301	0.00125586	0.00268618	0.0071857	0.00737686	0.0314341	0.0126241	0.0035955
rs35267617						0.000858935	0.00566901	0.00299581	0.010023	0.0131904	0.0204391	0.0468988	0.11212	0.00272875	0.00572473	0.0293567	0.0132411	0.00741043	0.000972763	0.025291	0.00960894	0.00497645	0.0123857	0.000737143	0.0154787	0.00275055	0.0203115	0.0119849	0.0118164	0.000383265	0.00210658	0.000256435	0.00102464	0.00873928	0.0118656	0.0119814	0.0161623	0.0152113	0.0161647	0.0126501	0.0139328	0.00871061	0.002359	0.00306727	0.0091849	0.00155962	0.00932242	0.0100423	0.014566
rs6911544							0.0260825	0.0209786	0.00661566	0.00632202	0.00443762	0.0786027	0.065741	0.00142859	0.0441364	0.081524	0.0505314	0.000368147	0.00391472	0.0270945	0.0531771	0.00958866	0.00987963	0.0123162	0.00708368	0.00978156	0.0339342	0.0951472	0.104895	0.000381388	0.00303687	0.00326799	0.00311372	0.000481085	0.0010941	0.00176625	0.000488691	0.000405094	0.00204405	0.00155788	0.0351779	0.00126325	0.0203419	0.0449554	0.0330215	0.0179181	0.0434187	0.0383933	0.0183495
rs559904								0.00546909	0.00140013	0.0315402	0.00703769	0.0948085	0.033238	0.0126897	0.0166865	0.0243522	0.0185178	0.00102304	0.0193596	0.00861633	0.00218417	0.00241733	0.00953545	0.0202381	0.00567066	0.00274012	0.0055851	0.00279227	0.0029431	0.0098554	0.0169976	0.0229347	0.0197532	0.00863164	0.00779347	0.00797661	0.00614221	0.00614478	0.00716481	0.00102846	0.0737757	0.0289742	0.0094407	0.0244065	0.0129026	0.0042953	0.0321571	0.0311119	0.0108621
rs11642841									0.0220211	0.00622883	0.00271119	0.073553	0.0798994	0.00334403	0.00288679	0.060681	0.0243771	0.0112458	0.0166277	0.0190863	0.0888757	0.0140236	0.0107342	0.00587901	0.00445698	0.0124898	0.00126235	0.0138341	0.0112956	0.00197605	0.00534199	0.00498437	0.00580073	0.0288823	0.0285888	0.0304074	0.0045584	0.00367686	0.00521114	0.0288275	0.00603882	0.00542534	0.0080648	0.00780807	0.00980299	0.00624695	0.0222586	0.00514006	0.00304023
rs60764613										0.0136093	0.0147379	0.00543551	0.0327866	0.00828361	0.0119118	0.0302608	0.0168793	0.0164361	0.0254772	0.15271	0.0622727	0.0241505	0.0612545	0.00983243	0.018582	0.030864	0.0299475	0.0261576	0.0275334	0.0217655	0.0132855	0.015976	0.013661	0.00986256	0.00993803	0.0104498	0.00621166	0.00587817	0.00533994	0.00565659	0.00350239	0.00438832	0.0324456	0.0067282	0.0515708	0.0283484	0.0269854	0.0478794	0.00318687
rs8103840											0.0169581	0.164097	0.0763768	0.0359295	0.00416145	0.111276	0.0176028	0.0218811	0.00988334	0.00660369	0.0697971	0.00151404	0.00930527	3.74607e-05	0.00182402	0.00089601	0.00441958	0.0275469	0.0275402	0.00307358	0.00657986	0.00424894	0.0062886	0.0270593	0.0294064	0.0269714	0.0295736	0.0294899	0.0309626	0.0196975	0.0198597	0.0114237	0.00235015	0.0136611	0.0236033	0.0241947	0.00238174	0.0019206	0.0017361
rs2144298												0.0483185	0.0175908	0.0262904	0.0328726	0.0550868	0.00653604	0.00464097	0.0130747	0.0115145	0.137118	0.00222005	0.000763367	0.0239358	0.0142046	0.00549035	0.0574892	0.00210597	0.00251026	1.99336e-06	0.00825989	0.00278475	0.00994985	0.00854889	0.00607971	0.00538408	0.0116667	0.0113429	0.0103867	0.00317336	0.0150692	0.0435721	0.0154844	0.00406546	0.016308	0.0553266	0.00926605	0.0368225	0.011411
rs79713359													0.00527867	0.0143745	0.0379418	0.59101	0.0262061	0.167861	0.0545662	0.00366544	0.00827733	0.0364387	0.00422115	0.0823003	0.0972834	0.0529547	0.0226818	0.240038	0.242338	0.0975815	0.192539	0.162287	0.188731	0.0318208	0.0308998	0.02887	0.033945	0.0339433	0.0353139	0.0890531	0.026271	0.00925102	0.0334448	0.0799548	0.0162769	0.0535522	0.0134004	0.00790291	0.0838466
rs151313984														0.103459	0.0439218	0.56559	0.128672	0.00849105	0.436259	0.263779	0.00827733	0.0644814	0.0536136	0.00207071	0.0507883	0.0619172	0.0216689	0.0312596	0.031114	0.0563934	0.0357927	0.0408817	0.0329086	0.026966	0.0246681	0.0283469	0.0298828	0.029892	0.031321	0.0114082	0.0361709	0.197068	0.0271289	0.0406219	0.0276939	0.0417979	0.00308158	0.440351	0.137969
rs1547578															0.00273386	0.163628	0.00656392	0.0115545	0.0128037	0.00868068	0.00598318	0.0263334	0.0114769	0.0262641	0.0233585	0.0274255	0.0120907	0.00490788	0.00628295	0.011371	0.0245965	0.0273712	0.0284059	0.0279154	0.0285494	0.028051	0.0239131	0.0240122	0.0239942	0.000845036	0.13928	0.00918267	0.0143979	0.0247012	0.000231445	0.00828819	0.0294006	0.00833655	0.0134985
rs1358726																0.089118	0.00475187	0.0139977	0.0239325	0.0722242	0.0187502	0.00349655	0.00973896	0.0173406	0.00311936	7.66391e-05	0.0156152	0.000185736	0.00158639	0.0200527	0.0285506	0.0254757	0.027878	0.0710749	0.0692643	0.0683228	0.055611	0.0533575	0.0493895	0.0187191	0.00563469	0.0146404	0.0136018	0.00338108	0.00755572	0.00752813	0.0440605	0.050246	0.0294852
rs117065036																	0.0365718	0.0478553	0.0269447	0.0288396	0.0145208	0.0713987	0.105656	0.0671927	0.0383307	0.0745645	0.0272806	0.162267	0.164318	0.0405808	0.0482337	0.0347843	0.039645	0.00506482	0.0052466	0.00689796	0.0108576	0.0108677	0.0124274	0.0147975	0.153385	0.0281672	0.0362713	0.0137127	0.287669	0.035206	0.00389598	0.00334793	0.0130488
rs4948236																		0.0113099	0.056337	0.00217056	0.105579	0.012757	0.000368525	0.0352455	0.00608464	0.0141379	0.0390036	0.00917003	0.0115087	0.0119524	0.00629272	0.00538284	0.00516877	0.00382138	0.00317762	0.00450139	0.000595624	0.00171056	0.000530335	0.00530637	0.00592579	0.0120646	0.00101821	0.00824486	0.0239584	0.0053344	0.000414935	0.00931765	0.00186441
rs11607862																			0.0124794	0.0430691	0.0799093	0.00273971	0.00314547	0.00951004	0.000623947	0.0017088	0.00435541	0.0181751	0.0132331	0.00143323	0.0081017	0.00743908	0.00850659	0.024582	0.0248424	0.0276679	0.0376595	0.0379082	0.0384426	0.000433292	0.00975989	0.0253826	0.00248855	0.000612618	0.00471828	0.0104375	0.0127181	0.00428189	0.00681806
rs11617097																				0.000289094	0.00990134	0.0221574	0.0057885	0.0103723	0.00376329	0.0225439	0.00605331	0.0620215	0.0607214	0.0120472	0.00769629	0.00305734	0.00566277	0.0573905	0.0492283	0.0347897	0.00508301	0.00394099	0.0169188	0.0558134	0.0100081	0.0108373	0.0723601	0.0216715	0.0697702	0.00359591	0.0433201	0.011696	0.0235911
rs17127497																					0.0250929	0.0109485	0.0121759	0.0265368	0.0296121	0.00585862	0.0559631	0.0648289	0.0843377	0.0127152	0.0251757	0.0245912	0.0282355	0.00384254	0.00374551	0.0034081	0.00273711	0.00274623	0.00248075	0.00692712	0.00967929	0.018791	0.0257536	0.0535522	0.000969494	0.00218988	0.0526066	0.0594414	0.057711
rs75177768																						0.048687	0.0627559	0.121844	0.0303772	0.0521478	0.0179053	0.301612	0.302983	0.0640755	0.0765601	0.0649717	0.0746073	0.0276139	0.0290793	0.0268722	0.0290403	0.0246837	0.0260869	0.030791	0.00936895	0.15846	0.134355	0.0596146	0.0605116	0.030481	0.00374307	0.253415	0.0735489
rs12033832																							0.655658	0.184456	0.999534	0.999745	0.0396299	0.0805639	0.0773243	0.0165774	0.0119392	0.0118134	0.0118105	0.0204676	0.021103	0.0178393	0.00770644	0.00788376	0.00768704	0.0149441	0.020944	0.0243044	0.00803962	0.0199263	0.0144569	0.00875701	0.0177378	0.0143293	0.00199492
rs3935570																								0.362307	0.993341	0.66119	0.242612	0.106042	0.103549	0.0162653	0.0119438	0.012108	0.0128224	0.00305714	0.00327251	0.00354763	0.00597479	0.00591516	0.00513411	0.0228291	0.0446215	0.0130482	0.000850211	0.0037414	0.00376569	0.00225521	0.000376834	0.0225159	0.0128125
rs35874116																									0.0915089	0.199643	0.0275151	0.00557745	0.00620941	0.0022778	0.0109276	0.00909081	0.0123871	0.0111564	0.0121551	0.0138376	0.00250286	0.00165215	0.00513791	0.0368917	0.0355971	0.018688	0.00908008	0.0089744	0.0379418	0.0124898	0.00707846	0.0144139	0.00416315
rs12137730																										0.994691	0.0295611	0.00275231	0.00507411	0.0155763	0.000193877	0.00041397	0.000306047	0.0635485	0.0679303	0.0625171	0.0446996	0.0459289	0.0455616	0.00630425	0.0224846	0.00953288	0.000272786	0.000627825	0.000323634	0.00791548	0.0159697	0.0382171	0.00413061
rs7534618																											0.0468384	0.0789737	0.0770906	0.0166338	0.0117601	0.0117815	0.0117275	0.0185048	0.0192109	0.0165523	0.00476264	0.00495016	0.00497373	0.0168687	0.0202188	0.0226734	0.00891001	0.0204889	0.0112489	0.00959312	0.0166976	0.0224844	0.0022148
rs9701796																												0.0260547	0.0284496	0.0139166	0.0126553	0.0118679	0.0124874	0.0186422	0.0184905	0.019186	0.0139088	0.0139041	0.0144404	0.0156425	0.0315905	0.00551467	0.0150217	0.00258025	0.0492939	0.00396308	0.000890698	0.022435	0.0163845
rs307355																													0.997467	0.00488878	0.00191296	0.00733205	0.00742973	7.64472e-05	0.0025565	0.00922874	0.000564739	0.0012544	0.000404619	0.0280769	0.083968	0.0717949	0.0397188	0.0108601	0.0609467	0.0102692	0.0695776	0.00581447	0.0224823
rs35744813																														0.00448841	0.00234967	0.00776431	0.00784625	0.000268043	0.000763495	0.00746276	7.87725e-05	4.96442e-05	0.000553945	0.0290571	0.0864418	0.0759562	0.0383895	0.0113407	0.0631972	0.0112076	0.0634229	0.00641174	0.0242731
rs7792845																															0.774743	0.787343	0.770877	0.625411	0.627581	0.626205	0.502832	0.502466	0.503914	0.0291314	0.0166774	0.00535839	0.0135592	0.00208294	0.0323243	0.00881409	0.0140109	0.0215873	0.015202
rs940541																																0.994492	0.994672	0.844493	0.830291	0.823728	0.807778	0.80781	0.809766	0.00536166	0.00692646	0.00527585	0.0134723	0.0110907	0.031888	0.00260545	0.0219912	0.0152071	0.00243226
rs1107660																																	0.999722	0.847982	0.834123	0.827653	0.812967	0.81302	0.814718	0.0139582	0.0133328	0.00145998	0.00830656	0.010351	0.0229042	0.000525956	0.027985	0.0134022	0.00155546
rs1107657																																		0.84893	0.835079	0.828666	0.813304	0.813332	0.814988	0.00733939	0.0128093	0.000253405	0.00976574	0.00980969	0.0266887	0.00177889	0.0278327	0.0137869	0.00187608
rs1524600																																			0.999189	0.999189	0.997364	0.997364	0.994361	0.130131	0.014458	0.0262225	0.0222083	0.016094	0.106573	0.0951078	0.00382046	0.0717469	0.0296357
rs6467217																																				0.999189	0.997367	0.997367	0.994361	0.126705	0.0195719	0.0187934	0.0214936	0.0162219	0.109627	0.0957238	0.00321487	0.0510047	0.0311418
rs6970109																																					0.99737	0.99737	0.994361	0.135151	0.0157748	0.0186022	0.0260683	0.0187085	0.108666	0.097045	0.00297089	0.0508719	0.031565
rs6975345																																						0.999177	0.999177	0.123549	0.0357346	0.00429698	0.00333621	0.0221938	0.097834	0.0877975	0.00658087	0.000322754	0.026987
rs10242727																																							0.999177	0.122945	0.0363754	0.00449733	0.00347391	0.0221158	0.0982541	0.0877703	0.00678236	0.000158791	0.0273606
rs6467192																																								0.123895	0.0379954	0.00449984	0.00442968	0.0232582	0.103341	0.0881863	0.00668258	0.0130339	0.0251925
rs5400																																									0.000876298	0.00484563	0.00983311	0.00375236	0.0126146	0.00312905	0.0718613	0.007538	0.0053278
rs76006717																																										0.0264963	0.00139445	0.00636355	0.00191865	0.0117309	0.00872397	0.0558863	0.0045403
rs10866646																																											0.00708632	0.00241448	0.000221269	0.0037499	0.005566	0.0364846	0.00273521
rs57083985																																												0.00491257	0.00068919	0.00171874	0.0312719	0.038871	6.46628e-05
rs4712006																																													0.0336548	0.0030923	0.0213496	0.0171438	0.00889342
rs7764197																																														0.0145255	0.0317202	0.0103369	0.0578793
rs7456261																																															0.00926732	0.00929787	0.017954
rs4947856																																																0.00391428	0.0603706
rs291958																																																	0.057497
rs722311
rs6494735
rs7596758
rs2192762
rs6809116
rs1000516
rs2939710
rs6909398
rs4731134
rs12262926
rs75941298
rs55994271
rs431254
rs2293698
rs62208042
rs72702969
rs77739585
rs2010949
rs855749
rs7897266
rs11062194
rs9382222
rs10889761
rs78873212
rs7602024
rs995398
rs7849014
rs61894278
rs61905845
rs8081814
rs72936627
rs10205708
rs1343763
rs13027837
rs4441621
rs9685484
rs10155613
rs10113810
rs4743910
rs994178
rs278043
rs35003134
rs2834114
rs62485870
rs10953405
rs1436814
rs7795216
rs710411
rs17127163
rs11568814
rs4887033
rs35253088
rs1497980
rs62215296
rs623965
rs167132
rs17457384
rs10762308
[truncated: 57 more columns]

## Sheet: Table S5
Table S5. Associations between all primary and secondary SNPs and all dietary outcomes. This table corresponds to Figure 2 in the manuscript. *Sucrose and all monosaccharides. Yellow icon indicates a P-value <0.05 and a red icon indicates a P-value <0.005. SNP: Single nucleotide-polymorphism. EA: Effect allele. SE: Standard error.
		SNP EA	Total sugar			Added sugar			Sweet tasting sugars*			Sucrose			Monosaccharides			Disaccharides			Sweets and chocolate			SSB			Ice cream			Cakes			Total energy			Carbohydrates			Fat			Protein
			β	SE	P-value	β	SE	P-value	β	SE	P-value	β	SE	P-value	β	SE	P-value	β	SE	P-value	β	SE	P-value	β	SE	P-value	β	SE	P-value	β	SE	P-value	β	SE	P-value	β	SE	P-value	β	SE	P-value	β	SE	P-value
Associated trait in Hwang et al.	Total sugar intake	rs11577403 A	0.0398594	0.0493188	0.418984	0.00934619	0.0402878	0.816551	0.0397266	0.0467251	0.395213	0.0397266	0.0467251	0.395213	0.0345121	0.026249	0.188591	0.00534729	0.0380772	0.888319	0.0124109	0.0101074	0.219496	-0.0113749	0.0223227	0.610359	-0.00371064	0.0112255	0.740985	0.00622765	0.00967858	0.519941	0.705261	5.51077	0.898167	0.0908111	0.0575824	0.114795	-0.0725908	0.0571155	0.20376	-0.0182202	0.0229083	0.426415
		rs7424551 G	-0.0186048	0.050041	0.710052	0.0310869	0.0408768	0.446962	-0.00993923	0.0474096	0.833946	-0.00993923	0.0474096	0.833946	-0.00384076	0.0266341	0.88534	-0.014764	0.0386343	0.702354	-0.0153717	0.0102552	0.133907	0.0227484	0.022649	0.315201	-0.000965608	0.0113898	0.932438	0.00502734	0.00982024	0.6087	-3.79765	5.5913	0.497013	0.0146695	0.0584281	0.801763	-0.0412018	0.0579527	0.477119	0.0265323	0.0232432	0.25367
		rs35267617 T	-0.0145294	0.0476422	0.760393	-0.00486297	0.0389177	0.90056	-0.0434693	0.0451359	0.33552	-0.0434693	0.0451359	0.33552	-0.00592307	0.0253573	0.81531	-0.0086063	0.0367822	0.815003	0.00048415	0.00976402	0.960453	-0.0239388	0.0215631	0.266937	0.0128854	0.0108435	0.234724	0.0185175	0.00934871	0.047631	4.69627	5.32318	0.377662	0.00359013	0.0556272	0.948542	-0.0133494	0.0551751	0.808824	0.00975926	0.0221295	0.659212
		rs6911544 A	0.0761225	0.0615199	0.215965	0.0650209	0.0501747	0.195027	0.0768542	0.0582415	0.186989	0.0768542	0.0582415	0.186989	0.0167552	0.0327165	0.608564	0.0593674	0.0475284	0.211644	0.00394623	0.0126031	0.754196	0.0127934	0.0278655	0.646157	-0.0265876	0.0140151	0.0578309	-0.000780876	0.0120972	0.948533	10.4809	6.87206	0.127237	0.10586	0.0718616	0.140736	-0.0930275	0.0712573	0.191732	-0.0128326	0.0285662	0.653276
		rs559904 A	0.0784918	0.0523499	0.133792	0.0142088	0.0427653	0.739702	0.0619127	0.0495976	0.211934	0.0619127	0.0495976	0.211934	0.0546929	0.0278619	0.0496588	0.0237989	0.0404185	0.555993	-0.00192822	0.0107293	0.857378	0.00534006	0.0236956	0.821701	0.00836804	0.0119157	0.48252	-0.00408565	0.0102738	0.690873	2.19647	5.84963	0.707301	0.125022	0.0611212	0.0408188	-0.101328	0.0606263	0.0946663	-0.0236944	0.0243169	0.329868
		rs11642841 C	0.0890106	0.0488693	0.0685595	0.101218	0.0399542	0.0113048	0.0630836	0.0463023	0.173077	0.0630836	0.0463023	0.173077	-0.0211494	0.0259546	0.41516	0.11016	0.0377729	0.00354484	0.00541819	0.0100149	0.588506	0.0590217	0.0220935	0.00755792	-0.0162285	0.0111352	0.145022	-0.0212498	0.00957971	0.0265505	17.3298	5.45897	0.00150274	0.0641702	0.057092	0.261034	-0.0253482	0.0566077	0.654311	-0.038822	0.0227287	0.0876395
		rs60764613 G	0.0642739	0.0662377	0.331882	0.161198	0.0540985	0.00288829	0.115846	0.062751	0.0648876	0.115846	0.062751	0.0648876	0.0250876	0.035255	0.476717	0.0391862	0.0511394	0.443527	0.0535323	0.0135707	8.01398e-05	-0.0235822	0.0299806	0.431534	0.00249018	0.0150766	0.868813	0.0481182	0.0129951	0.00021375	-18.2312	7.39934	0.0137511	0.0774875	0.0773392	0.316394	-0.0105062	0.0767124	0.891067	-0.0669813	0.0307645	0.0294739
		rs838145 G	0.178531	0.0484869	0.000231917	0.125696	0.0396647	0.00153194	0.156601	0.0459286	0.000651563	0.156601	0.0459286	0.000651563	0.0320482	0.0257663	0.213584	0.146483	0.0374519	9.21023e-05	0.0329348	0.00993616	0.000919085	0.011583	0.0219671	0.597998	0.021244	0.0110449	0.0544391	0.0303375	0.00951967	0.00144042	-7.95835	5.41681	0.141794	0.172251	0.0566015	0.00234335	-0.111199	0.0561741	0.047767	-0.0610514	0.0225605	0.00681256
		rs8103840 C	0.20106	0.0471879	2.04485e-05	0.134526	0.0385516	0.00048483	0.196927	0.0447052	1.06253e-05	0.196927	0.0447052	1.06253e-05	0.0694225	0.0251213	0.0057232	0.131637	0.0364356	0.000303473	0.0282158	0.00967295	0.00353788	0.0115145	0.0213664	0.589956	0.0205453	0.0107438	0.0558509	0.0345012	0.00926122	0.00019552	-2.61596	5.27464	0.619934	0.150509	0.0551096	0.00631731	-0.0906377	0.0546674	0.0973344	-0.0598717	0.0219237	0.00632066
		rs838133 A	0.22491	0.0476892	2.41754e-06	0.145576	0.0389631	0.000187239	0.224443	0.0451789	6.81783e-07	0.224443	0.0451789	6.81783e-07	0.0849427	0.0253884	0.000822008	0.139967	0.0368248	0.000144548	0.0407308	0.00977468	3.09808e-05	0.0200346	0.0215951	0.353553	0.0252485	0.0108585	0.0200684	0.032905	0.00936075	0.000440258	-0.876247	5.3312	0.869448	0.204944	0.0556926	0.000233852	-0.131443	0.0552495	0.0173646	-0.0735012	0.0221568	0.000910283
	Sweets intake	rs2144298 T	-0.0712078	0.0601021	0.236117	-0.0428058	0.0490966	0.383289	-0.0286057	0.0569429	0.615421	-0.0286057	0.0569429	0.615421	0.0392757	0.031989	0.219538	-0.110484	0.0463976	0.017263	-0.000595997	0.012318	0.96141	-0.0376034	0.027203	0.166885	-0.0029994	0.0136802	0.826456	-0.0129212	0.0117948	0.273306	-9.40705	6.71522	0.161271	0.0686216	0.070176	0.328159	-0.0683508	0.0696058	0.326125	-0.000270794	0.027918	0.992261
		rs1547578 G	-0.0112129	0.0611052	0.854406	-0.0351978	0.0499147	0.480719	-0.030687	0.0578915	0.596063	-0.030687	0.0578915	0.596063	-0.0336519	0.0325221	0.300802	0.022439	0.0471762	0.634333	0.00313338	0.0125232	0.80243	0.0269773	0.0276567	0.329356	0.0086799	0.013908	0.532571	-0.016408	0.0119911	0.171214	-6.43383	6.8274	0.346021	-0.0129374	0.0713465	0.856109	-0.0157475	0.0707667	0.823905	0.0286849	0.0283824	0.312191
		rs1358726 T	-0.0350211	0.0689611	0.611572	0.00996295	0.0563328	0.859621	0.00413176	0.065335	0.949576	0.00413176	0.065335	0.949576	-0.0234976	0.036704	0.522055	-0.0115235	0.0532418	0.828649	0.0170691	0.0141328	0.227151	-0.0216532	0.0312128	0.48786	-0.0134768	0.015696	0.390561	0.0190171	0.0135327	0.159956	12.8733	7.70456	0.0947624	-0.0445109	0.080519	0.580406	0.0564721	0.0798644	0.479511	-0.0119613	0.0320321	0.708844
		rs4948236 T	-0.0523097	0.0615709	0.395564	-0.0727628	0.0502942	0.147982	-0.0973431	0.0583304	0.0951659	-0.0973431	0.0583304	0.0951659	-0.0254897	0.0327708	0.436686	-0.02682	0.0475363	0.572623	-0.0033594	0.0126188	0.790071	0.000916027	0.0278685	0.973779	0.00837317	0.0140142	0.550194	-0.0126872	0.0120828	0.29372	8.01266	6.8794	0.244139	-0.0177782	0.0718913	0.804684	0.00110398	0.0713072	0.987648	0.0166742	0.0285996	0.559883
		rs11607862 T	-0.0223744	0.0507803	0.659498	0.00889002	0.0414813	0.830304	-0.00436736	0.0481101	0.927669	-0.00436736	0.0481101	0.927669	-0.03548	0.0270266	0.18927	0.0131056	0.0392051	0.738169	-0.00518219	0.0104071	0.618527	-0.00381288	0.0229841	0.868243	0.00384667	0.0115581	0.739279	-0.0131808	0.009965	0.185946	-1.19056	5.67401	0.833805	-0.0891475	0.0592885	0.132692	0.0747791	0.0588075	0.203531	0.0143684	0.0235871	0.542422
		rs11617097 G	-0.0394086	0.0765121	0.606514	-0.0667295	0.0624996	0.285676	-0.0793021	0.072487	0.273959	-0.0793021	0.072487	0.273959	-0.0373397	0.0407226	0.35919	-0.00206888	0.0590716	0.972061	-0.0152353	0.0156805	0.331255	-0.0659462	0.0346281	0.0568694	-0.00308314	0.0174149	0.859478	-0.0182019	0.0150147	0.225419	1.1336	8.54921	0.894513	-0.0399344	0.0893357	0.654868	0.0243544	0.08861	0.783435	0.01558	0.0355395	0.66111
		rs17127497 A	-0.00565588	0.0838849	0.946245	0.0577112	0.0685224	0.399671	0.0627455	0.0794725	0.429813	0.0627455	0.0794725	0.429813	0.0198208	0.0446471	0.657087	-0.0254767	0.0647633	0.694041	0.0186281	0.0171913	0.278564	0.017241	0.0379676	0.649763	-0.00135598	0.0190929	0.943382	-0.00525132	0.0164619	0.749731	-5.24748	9.37285	0.575581	0.08162	0.0979426	0.404659	0.00374789	0.0971482	0.969226	-0.0853679	0.03896	0.0284497
	Glucose intensity	rs76006717 C	0.0162347	0.0993735	0.870228	0.091744	0.0811734	0.258395	0.0604307	0.0941469	0.520959	0.0604307	0.0941469	0.520959	-0.00414872	0.052891	0.937479	0.0203834	0.0767214	0.790487	0.0167641	0.0203658	0.410431	0.0325547	0.0449777	0.469198	0.0160045	0.022618	0.479202	0.0183157	0.0195011	0.347631	-16.1575	11.1026	0.145603	0.0395544	0.116028	0.73318	0.0281271	0.115086	0.806922	-0.0676815	0.0461563	0.142565
		rs10866646 T	-0.0697659	0.0628691	0.26714	0.00126929	0.0513575	0.980283	-0.0380382	0.059564	0.523083	-0.0380382	0.059564	0.523083	-0.0115419	0.0334625	0.730158	-0.058224	0.048538	0.230324	-0.00409524	0.012885	0.750617	0.0501476	0.0284545	0.0780183	-0.0104209	0.0143098	0.466476	-0.00238087	0.012338	0.846984	-4.82826	7.0248	0.49189	-0.0506391	0.0734073	0.490303	0.0565144	0.0728105	0.437648	-0.00587533	0.0292031	0.840553
		rs57083985 T	0.0621889	0.0512627	0.225089	0.0990545	0.0418714	0.0180051	0.0536784	0.0485672	0.269067	0.0536784	0.0485672	0.269067	-0.0120206	0.0272851	0.659538	0.0742095	0.0395757	0.0607879	0.0213477	0.0105054	0.0421584	0.0349522	0.023202	0.13197	-0.00241371	0.0116682	0.836119	0.0144223	0.0100599	0.151688	-9.21933	5.72744	0.107482	-0.00663561	0.0598563	0.911729	0.0283997	0.0593697	0.632403	-0.0217641	0.0238116	0.360721
		rs4712006 T	-0.0497206	0.049448	0.314661	-0.00643484	0.0403945	0.873434	-0.0196796	0.0468395	0.67438	-0.0196796	0.0468395	0.67438	-0.0152723	0.0263187	0.561729	-0.0344483	0.038191	0.367067	0.0122646	0.0101319	0.226105	-0.0172839	0.0223806	0.439962	0.0236814	0.0112446	0.0352131	-0.00791417	0.00970023	0.41458	2.92629	5.52661	0.596469	-0.0161862	0.0576856	0.779025	-0.00564407	0.0572191	0.921425	0.0218303	0.0229507	0.341524
		rs7764197 T	0.0199509	0.0860784	0.816714	0.119319	0.0703081	0.0896947	0.075471	0.0815735	0.354877	0.075471	0.0815735	0.354877	-0.00523364	0.0458521	0.909126	0.0251846	0.0664228	0.704576	0.013576	0.017632	0.44133	0.0426755	0.0389379	0.273096	0.00594617	0.0195893	0.76148	0.00583998	0.0168789	0.729351	7.35338	9.60476	0.443924	0.0515343	0.100485	0.608057	0.00118786	0.0996485	0.990489	-0.0527222	0.0399729	0.187199
		rs7456261 A	0.0357915	0.0522678	0.493495	-0.0745789	0.0426938	0.0806803	0.0119008	0.0495196	0.81008	0.0119008	0.0495196	0.81008	0.0325881	0.0278187	0.241432	0.00320344	0.0403539	0.936728	-0.0107902	0.0107119	0.313796	-0.0103592	0.0236575	0.661475	0.00113024	0.0118967	0.924312	-0.0118841	0.0102571	0.246622	-3.33277	5.84019	0.568235	-0.00425859	0.0610286	0.944369	-0.00484611	0.0605327	0.936192	0.0091047	0.0242783	0.707653
		rs4947856 G	0.0631508	0.0797484	0.428442	0.0462334	0.0651446	0.477895	0.0466979	0.075555	0.536539	0.0466979	0.075555	0.536539	0.0211994	0.042446	0.617472	0.0419514	0.0615701	0.495651	0.00949202	0.0163441	0.561407	0.0402926	0.036095	0.264309	-0.00368655	0.0181517	0.839061	0.00379716	0.0156504	0.808299	6.64086	8.91069	0.456117	0.169145	0.0931089	0.069286	-0.136488	0.0923545	0.139458	-0.0326573	0.0370426	0.377994
	Fructose intensity	rs291958 A	-0.0521539	0.0995883	0.600496	0.0294818	0.0813514	0.717056	-0.0450816	0.0943513	0.632793	-0.0450816	0.0943513	0.632793	-0.0425658	0.0530049	0.421951	-0.00958806	0.0768878	0.90076	-0.0220182	0.0204097	0.280683	0.00623554	0.0450756	0.889977	0.0165048	0.022667	0.466535	-0.0133918	0.0195435	0.493208	5.81779	11.1276	0.601099	-0.0656925	0.116279	0.57211	0.0622975	0.115334	0.589101	0.00339496	0.0462585	0.941496
		rs722311 G	0.0213819	0.0511901	0.676173	0.0088111	0.041816	0.833115	0.0350838	0.0484978	0.469435	0.0350838	0.0484978	0.469435	0.0400229	0.0272445	0.141838	-0.018641	0.0395214	0.637168	-0.00912322	0.010491	0.384515	0.0240237	0.0231691	0.2998	-0.00373105	0.0116513	0.748801	0.013426	0.0100454	0.181389	-0.892248	5.7198	0.87604	0.0611028	0.0597685	0.306638	-0.0458482	0.0592834	0.439309	-0.0152546	0.0237774	0.521167
		rs6494735 T	0.00327973	0.11132	0.976496	-0.031355	0.0909764	0.73036	-0.0338077	0.105497	0.74862	-0.0338077	0.105497	0.74862	0.00530568	0.0592447	0.928641	-0.00202595	0.0859795	0.981201	0.00963763	0.02282	0.672787	0.0740319	0.0504089	0.141947	-0.00562849	0.0253408	0.824229	-0.0533909	0.0218443	0.0145266	2.54172	12.4421	0.838133	0.0138144	0.130029	0.915393	-0.0175206	0.128948	0.891922	0.00370628	0.0517205	0.942873
	NHDC intensity	rs7596758 G	0.0452771	0.0508592	0.373344	-0.0268102	0.0415459	0.51873	0.0197096	0.0481853	0.682517	0.0197096	0.0481853	0.682517	0.0373925	0.0270689	0.167175	0.00788465	0.0392666	0.840859	0.000590831	0.0104235	0.954798	-0.0327338	0.0230192	0.155033	0.0160614	0.0115757	0.1653	-0.0128722	0.00998064	0.197163	-5.68509	5.68267	0.317115	0.0388753	0.0593838	0.512703	-0.0824773	0.0588992	0.161433	0.043602	0.0236225	0.0649363
		rs2192762 A	-0.0198068	0.0523468	0.705154	-0.0133375	0.0427608	0.755113	-0.00916982	0.0495941	0.853311	-0.00916982	0.0495941	0.853311	-0.0171592	0.0278611	0.537978	-0.00264764	0.0404145	0.947767	0.0141457	0.0107278	0.187316	-0.0589872	0.0236899	0.0127824	0.00572362	0.0119146	0.630956	-0.00555233	0.0102727	0.588862	7.80458	5.84859	0.182074	-0.0230619	0.0611202	0.705939	0.017942	0.0606236	0.767266	0.00511992	0.0243148	0.833227
		rs6809116 C	-0.00764794	0.0481951	0.873917	-0.04302	0.0393683	0.274512	0.009034	0.0456606	0.843163	0.009034	0.0456606	0.843163	0.027586	0.0256509	0.28219	-0.035234	0.0372084	0.343682	-0.00578093	0.00987725	0.558367	-0.00988109	0.0218139	0.650573	0.00368229	0.0109696	0.737114	-0.0084772	0.00945785	0.370095	3.05536	5.38507	0.570464	-0.0527073	0.0562716	0.348945	0.036815	0.0558149	0.509523	0.0158922	0.0223861	0.477765
	Aspartame intensity	rs1000516 G	0.0178778	0.0681594	0.793097	0.0127048	0.0556777	0.819505	-0.00565238	0.0645752	0.93025	-0.00565238	0.0645752	0.93025	-0.0351541	0.0362768	0.332529	0.0530319	0.0526215	0.313562	-0.0114648	0.0139687	0.411799	-0.0201853	0.0308499	0.51292	0.0137957	0.0155134	0.373864	-0.00716666	0.0133758	0.592108	0.437536	7.61589	0.954187	-0.0116025	0.0795831	0.884088	0.040222	0.078936	0.61037	-0.0286195	0.0316592	0.366011
		rs2939710 C	-0.00584884	0.0478008	0.902616	-0.0315373	0.0390467	0.419282	-0.0304511	0.0452866	0.501331	-0.0304511	0.0452866	0.501331	-0.011579	0.0254416	0.649028	0.00573012	0.0369047	0.876611	-0.0117262	0.0097962	0.231315	-0.000866935	0.0216355	0.968038	0.00237399	0.0108799	0.827275	0.00588092	0.00938054	0.530713	-2.53193	5.34103	0.635466	0.0218194	0.0558121	0.695842	-0.0603968	0.0553573	0.275268	0.0385774	0.0222017	0.0822975
		rs6909398 A	0.0522143	0.0535342	0.329399	0.020521	0.0437314	0.638895	0.0538852	0.0507187	0.288051	0.0538852	0.0507187	0.288051	0.0134852	0.0284937	0.636026	0.0387292	0.0413312	0.348746	0.00823683	0.0109716	0.452817	0.0246213	0.0242305	0.309578	-0.00565415	0.012185	0.642635	0.0162671	0.0105054	0.121528	5.37392	5.98162	0.368979	0.0534017	0.0625069	0.39293	-0.0945029	0.0619968	0.127443	0.0411012	0.0248654	0.0983546
		rs4731134 G	0.0155656	0.0515193	0.762555	0.0298247	0.0420844	0.478525	-0.0149449	0.04881	0.759466	-0.0149449	0.04881	0.759466	-0.00910638	0.0274208	0.739819	0.0246719	0.0397753	0.535078	0.000160118	0.0105586	0.987901	0.00637049	0.0233185	0.784706	0.0222374	0.0117253	0.0579028	-0.0167778	0.0101098	0.0970157	4.99963	5.75639	0.385111	-0.0199512	0.060154	0.740143	0.00224232	0.0596653	0.970022	0.0177089	0.0239302	0.459294
		rs12262926 C	-0.0664839	0.05847	0.255525	-0.0397373	0.0477633	0.405439	-0.0905646	0.0553936	0.102077	-0.0905646	0.0553936	0.102077	-0.0396025	0.0311201	0.203185	-0.0268814	0.0451428	0.551532	-0.0179502	0.0119829	0.13415	0.0389874	0.026464	0.140705	-0.0238544	0.0133077	0.0730633	-0.0123979	0.0114744	0.279942	-4.10534	6.53329	0.529766	-0.042446	0.0682711	0.534127	0.0411586	0.0677163	0.54332	0.00128739	0.0271598	0.962194
		rs75941298 A	-0.0648233	0.0784694	0.408758	-0.0324101	0.0641002	0.613131	-0.0262195	0.0743438	0.724333	-0.0262195	0.0743438	0.724333	-0.0267802	0.0417651	0.521394	-0.0380431	0.0605828	0.530042	-0.0186085	0.0160816	0.247231	0.0347249	0.0355164	0.328226	0.0115543	0.0178604	0.517691	0.000840058	0.0153994	0.956496	-8.90992	8.76761	0.30953	-0.024726	0.0916222	0.787263	0.0776454	0.0908764	0.392888	-0.0529194	0.0364475	0.146533
		rs55994271 A	0.0558866	0.0510038	0.273206	0.0493592	0.0416635	0.236144	0.0578083	0.0483214	0.23158	0.0578083	0.0483214	0.23158	0.0434804	0.0271457	0.109226	0.0124062	0.0393785	0.752727	-0.00618646	0.0104531	0.553972	0.0387576	0.0230844	0.0931749	0.0150923	0.0116088	0.193588	0.000619551	0.0100095	0.950646	-9.05413	5.69849	0.112105	0.11049	0.0595492	0.0635456	-0.0810522	0.0590673	0.170014	-0.0294381	0.0236908	0.21403
		rs431254 C	-0.036632	0.0521322	0.482266	-0.0323671	0.0425854	0.447232	-0.0075818	0.0493912	0.878001	-0.0075818	0.0493912	0.878001	0.0129745	0.0277473	0.640078	-0.0496065	0.0402479	0.217766	-0.0250623	0.010683	0.018985	-0.00868923	0.0235961	0.712692	0.02862	0.0118644	0.0158614	0.0145284	0.0102303	0.155582	-0.51391	5.82512	0.9297	-0.0375706	0.0608698	0.53709	0.0274316	0.0603754	0.649581	0.010139	0.0242153	0.675436
		rs2293698 A	-0.0611428	0.0474312	0.197382	-0.0167888	0.0387466	0.664803	-0.040805	0.0449377	0.36387	-0.040805	0.0449377	0.36387	-0.000625701	0.0252459	0.980227	-0.0605171	0.0366185	0.0984184	-0.00105539	0.00972112	0.913547	0.00824922	0.0214689	0.700804	0.00924291	0.010796	0.391927	0.000570315	0.00930844	0.951146	-1.07722	5.29997	0.838941	-0.0240116	0.0553825	0.664612	0.0226325	0.0549325	0.680339	0.0013791	0.0220323	0.95009
		rs62208042 G	0.00643692	0.0589162	0.913001	0.0163938	0.048127	0.733381	-0.0131066	0.0558179	0.814358	-0.0131066	0.0558179	0.814358	-0.0289923	0.0313572	0.355193	0.0354292	0.0454858	0.436042	-0.00609095	0.0120745	0.613952	0.00560857	0.0266665	0.833418	0.00179772	0.0134098	0.893357	-0.00317822	0.011562	0.783406	-3.04723	6.58302	0.643446	0.002042	0.0687907	0.976319	-0.0414247	0.0682311	0.543775	0.0393827	0.027365	0.150119
		rs72702969 T	-0.0715184	0.0737928	0.332466	-0.0395481	0.0602801	0.511784	-0.0450745	0.069913	0.519113	-0.0450745	0.069913	0.519113	-0.0624929	0.0392744	0.111582	-0.00902553	0.056973	0.874129	0.0158071	0.0151234	0.295938	-0.0369335	0.0333997	0.268823	-0.000153228	0.0167962	0.992721	-0.00601215	0.0144816	0.678031	-9.61445	8.245	0.243589	-0.158668	0.0861559	0.0655405	0.179725	0.0854539	0.0354609	-0.0210566	0.0342768	0.539016
		rs77739585 C	-0.0254864	0.0472507	0.589626	-0.0313451	0.0385976	0.416742	-0.0461088	0.0447652	0.303014	-0.0461088	0.0447652	0.303014	-0.0172583	0.0251488	0.492565	-0.00822807	0.0364802	0.821554	-0.00292272	0.00968382	0.762796	-0.0490509	0.0213842	0.0218115	0.000562764	0.0107548	0.958269	0.00689743	0.00927263	0.456976	-0.659678	5.27965	0.900566	-0.0101338	0.0551704	0.854265	-0.0146406	0.054722	0.789052	0.0247744	0.0219472	0.258988
		rs2010949 C	-0.168568	0.0717124	0.0187509	-0.0898021	0.0585841	0.125321	-0.179398	0.0679391	0.00828238	-0.179398	0.0679391	0.00828238	-0.0964295	0.0381678	0.0115285	-0.0721386	0.0553703	0.192643	0.0148642	0.0146985	0.311897	-0.0485393	0.0324606	0.134842	-0.00257367	0.0163243	0.874727	0.00999367	0.0140747	0.477683	-3.08733	8.01379	0.700055	-0.208384	0.0837303	0.0128263	0.167459	0.0830537	0.043783	0.0409248	0.0333129	0.219273
	gSweet intensity	rs855749 G	-0.0566761	0.0477665	0.235428	-0.0137605	0.0390203	0.724355	-0.0603201	0.0452542	0.182572	-0.0603201	0.0452542	0.182572	-0.0437398	0.0254226	0.0853534	-0.0129363	0.0368792	0.725761	0.00890271	0.0097896	0.363146	0.003198	0.0216206	0.882411	-0.00751298	0.0108723	0.489559	0.0183112	0.0093734	0.0507695	2.55082	5.33736	0.632713	-0.0808998	0.0557713	0.146916	0.0812004	0.0553181	0.14215	-0.000300578	0.0221879	0.989192
		rs7897266 G	-0.014947	0.0781315	0.848287	-0.00462745	0.0638236	0.942202	-0.00162283	0.0740228	0.982509	-0.00162283	0.0740228	0.982509	0.0057729	0.041585	0.889593	-0.0207199	0.0603214	0.731231	-0.0246626	0.0160118	0.123506	0.0374003	0.0353628	0.290241	0.0201958	0.0177829	0.256099	0.00561322	0.0153328	0.7143	6.53617	8.72991	0.45404	-0.0197441	0.0912264	0.828654	0.0210783	0.0904851	0.815804	-0.00133416	0.0362917	0.970675
		rs11062194 C	0.0319119	0.0895114	0.72146	0.0257144	0.0731195	0.725085	0.0415777	0.084804	0.62394	0.0415777	0.084804	0.62394	0.0164039	0.0476419	0.730612	0.015508	0.0691075	0.822445	0.0227168	0.0183443	0.215597	-0.0630147	0.0405124	0.119854	-0.00552507	0.0203736	0.786249	0.0169026	0.0175658	0.335937	9.25772	10.0013	0.354638	0.00279713	0.104514	0.978649	0.0489498	0.103664	0.636792	-0.0517469	0.0415762	0.213282
		rs9382222 C	-0.0680787	0.0509054	0.18112	-0.0438786	0.041584	0.291354	-0.0608493	0.0482286	0.207076	-0.0608493	0.0482286	0.207076	-0.00580337	0.0270952	0.830405	-0.0622753	0.039301	0.113077	-0.00132327	0.0104332	0.899074	-0.00952238	0.0230415	0.679412	0.00431875	0.0115869	0.709356	0.0014248	0.00999029	0.886593	-2.93243	5.68814	0.606184	-0.0890324	0.0594367	0.134163	0.0411576	0.058956	0.485117	0.0478748	0.0236441	0.0428984
		rs2192762 A	-0.0198068	0.0523468	0.705154	-0.0133375	0.0427608	0.755113	-0.00916982	0.0495941	0.853311	-0.00916982	0.0495941	0.853311	-0.0171592	0.0278611	0.537978	-0.00264764	0.0404145	0.947767	0.0141457	0.0107278	0.187316	-0.0589872	0.0236899	0.0127824	0.00572362	0.0119146	0.630956	-0.00555233	0.0102727	0.588862	7.80458	5.84859	0.182074	-0.0230619	0.0611202	0.705939	0.017942	0.0606236	0.767266	0.00511992	0.0243148	0.833227
	Sucrose intensity	rs10889761 T	0.07498	0.0512552	0.143515	0.0362718	0.0418703	0.38634	0.0570194	0.0485606	0.240331	0.0570194	0.0485606	0.240331	-0.00439873	0.0272816	0.87191	0.0793787	0.03957	0.0448647	-0.00443471	0.0105049	0.672916	0.0108979	0.0232	0.638547	0.011558	0.0116664	0.321839	0.00567531	0.0100589	0.57262	14.3295	5.72576	0.0123343	0.0692947	0.0598467	0.246929	-0.0978605	0.0593586	0.0992367	0.0285657	0.0238081	0.230217
		rs78873212 A	-0.0935586	0.074369	0.208393	-0.0253414	0.060752	0.676589	-0.115594	0.0704564	0.100885	-0.115594	0.0704564	0.100885	-0.0629176	0.0395816	0.111947	-0.030641	0.0574183	0.593593	0.00543448	0.015242	0.721435	-0.0401966	0.0336608	0.232425	-0.015379	0.0169273	0.363605	-0.00617033	0.0145949	0.672466	3.13045	8.30995	0.706392	-0.00803425	0.0868363	0.926284	-0.00763523	0.0861307	0.929363	0.0156695	0.034545	0.650124
		rs7602024 A	0.0463717	0.0579873	0.4239	-0.0489981	0.0473679	0.300953	0.0232014	0.0549385	0.672799	0.0232014	0.0549385	0.672799	0.0253301	0.0308634	0.411816	0.0210416	0.0447696	0.638362	-0.00508633	0.0118843	0.668664	-0.000297667	0.0262464	0.990951	-0.0287696	0.0131972	0.0292698	0.0224169	0.0113789	0.0488456	2.89639	6.47932	0.654865	0.0601089	0.0677059	0.374661	-0.102389	0.0671534	0.127349	0.0422798	0.0269337	0.116482
		rs995398 C	0.0302823	0.0476399	0.525011	0.0340959	0.0389155	0.380957	0.0480017	0.0451339	0.287548	0.0480017	0.0451339	0.287548	0.0141545	0.0253561	0.576693	0.0161278	0.0367806	0.661039	0.0139426	0.00976318	0.153282	0.0389725	0.0215613	0.0706943	0.00187861	0.0108433	0.862457	0.00564305	0.00934906	0.546119	-12.9993	5.32175	0.0145866	0.0448543	0.0556241	0.420031	-0.0246485	0.0551726	0.655058	-0.0202058	0.0221282	0.361188
		rs7849014 T	-0.0244161	0.103426	0.813379	-0.0316025	0.0844861	0.708367	-0.0226624	0.0979873	0.8171	-0.0226624	0.0979873	0.8171	0.0274776	0.0550478	0.617672	-0.0518937	0.0798497	0.515769	-0.0156289	0.0211964	0.460924	-0.0307032	0.0468121	0.511907	0.0364799	0.0235395	0.12122	0.0019281	0.0202968	0.924319	9.76802	11.5561	0.39797	0.0108683	0.120761	0.928289	-0.0477325	0.119779	0.690262	0.0368642	0.0480403	0.442876
		rs61894278 G	-0.00386695	0.0473233	0.934875	0.0452749	0.038656	0.241521	0.0368003	0.044834	0.411761	0.0368003	0.044834	0.411761	0.0159523	0.0251873	0.526514	-0.0198193	0.0365358	0.587506	0.00916167	0.00969846	0.344846	0.0287185	0.0214185	0.179991	0.0125728	0.0107709	0.243103	0.0228924	0.00928569	0.0136956	0.429955	5.28773	0.935195	-0.0301636	0.0552544	0.585137	0.0507408	0.0548047	0.354535	-0.0205772	0.021981	0.349213
		rs61905845 G	0.0491381	0.0602718	0.414924	-0.027887	0.0492349	0.571122	0.0556199	0.0571019	0.330044	0.0556199	0.0571019	0.330044	0.0637105	0.032077	0.0470261	-0.0145724	0.0465336	0.754162	-0.00416777	0.0123525	0.735817	-0.0129056	0.0272803	0.636165	-0.0163246	0.0137182	0.23406	0.0127183	0.0118279	0.282261	11.2075	6.73383	0.0960546	0.0727214	0.0703729	0.301441	-0.0659853	0.0698013	0.3445	-0.00673607	0.0279963	0.809863
		rs8081814 T	-0.085688	0.0752657	0.254935	-0.0711509	0.0614825	0.247181	-0.12184	0.0713051	0.0875184	-0.12184	0.0713051	0.0875184	-0.0591874	0.0400589	0.139554	-0.0265006	0.0581104	0.648366	-0.00309637	0.0154257	0.840913	0.00125223	0.0340675	0.970679	-0.000315754	0.0171316	0.985295	-0.0112355	0.0147707	0.446868	-12.3851	8.40934	0.140825	-0.0610779	0.0878819	0.487063	0.098802	0.0871662	0.25702	-0.0377242	0.0349606	0.280577
		rs72936627 G	0.0782766	0.057527	0.173624	0.0753001	0.0469916	0.109077	0.100636	0.0544999	0.0648279	0.100636	0.0544999	0.0648279	0.035565	0.0306188	0.245433	0.0427115	0.0444147	0.336234	0.00093332	0.0117903	0.936906	0.0267425	0.0260382	0.304408	0.00934943	0.013094	0.475221	0.00854211	0.0112897	0.449279	-8.56283	6.42761	0.182809	0.0855808	0.067169	0.202636	-0.0890965	0.0666229	0.18113	0.00351562	0.0267221	0.895332
	Sucrose sweetness	rs10205708 G	-0.0444258	0.0628213	0.479463	-0.0661735	0.0513158	0.197225	-0.0371696	0.0595178	0.532298	-0.0371696	0.0595178	0.532298	0.0511217	0.0334349	0.126281	-0.0955475	0.0484977	0.0488338	-0.0136767	0.0128747	0.288114	0.0145973	0.0284342	0.607697	-0.00983069	0.0142987	0.49176	-0.0072137	0.0123284	0.558466	-6.21308	7.01925	0.376086	-0.0632005	0.0733499	0.3889	0.0700413	0.0727535	0.335698	-0.0068408	0.0291804	0.814652
		rs1343763 A	0.0227315	0.0499175	0.648839	-0.0311538	0.040776	0.444862	-0.00698491	0.0472926	0.882584	-0.00698491	0.0472926	0.882584	0.0492078	0.0265664	0.0640021	-0.0264763	0.0385387	0.492087	-0.0141341	0.0102299	0.167094	0.00299415	0.0225936	0.894573	0.0126848	0.0113614	0.264226	-0.00358925	0.00979603	0.714071	3.42582	5.57753	0.539077	-0.019915	0.0582839	0.732587	0.0107025	0.0578103	0.853127	0.0092125	0.0231864	0.691133
		rs13027837 A	0.02482	0.0653391	0.704049	-0.00904062	0.053374	0.865497	0.0264982	0.061903	0.668612	0.0264982	0.061903	0.668612	0.00870898	0.0347764	0.802259	0.016111	0.0504452	0.749444	-0.0295512	0.0133895	0.0273207	0.00305568	0.0295737	0.917706	0.000122784	0.0148718	0.993413	-0.00195799	0.0128225	0.878636	3.75406	7.30068	0.607113	0.0263491	0.0762901	0.729812	-0.0745724	0.0756687	0.324383	0.0482233	0.0303481	0.112072
		rs4441621 T	-0.054695	0.0510537	0.284036	-0.0658309	0.0417033	0.114452	-0.0114114	0.0483701	0.813499	-0.0114114	0.0483701	0.813499	0.0331951	0.0271729	0.221862	-0.08789	0.0394128	0.0257581	-0.00167203	0.0104634	0.873042	-0.0171998	0.0231081	0.45669	0.0022258	0.0116206	0.848104	-0.00799695	0.0100191	0.42478	-6.14729	5.7044	0.281206	0.0578839	0.0596107	0.331542	-0.047007	0.0591267	0.426609	-0.0108769	0.0237147	0.646485
		rs9685484 G	0.00674287	0.0483073	0.888991	-0.0295146	0.0394605	0.454496	-0.000533316	0.045767	0.990703	-0.000533316	0.045767	0.990703	0.0118323	0.0257112	0.645378	-0.00508939	0.0372957	0.891459	-0.00821426	0.00990017	0.406712	-0.0482814	0.0218624	0.0272247	-0.00835869	0.010995	0.447128	0.00176438	0.00948003	0.852356	0.0212454	5.39768	0.99686	0.00232404	0.0564037	0.967134	-0.0359379	0.0559449	0.520633	0.0336138	0.0224374	0.134117
		rs10155613 C	-0.0650151	0.112146	0.562097	-0.1261	0.091523	0.168281	-0.150389	0.106239	0.156912	-0.150389	0.106239	0.156912	-0.0463306	0.0596824	0.437589	-0.0186845	0.0865162	0.829017	-0.0294858	0.0229681	0.199235	-0.0688806	0.0507526	0.174737	0.0263657	0.0255067	0.3013	-0.0514859	0.0219816	0.0191778	-11.6326	12.5451	0.3538	0.0736537	0.131035	0.574059	-0.173347	0.129885	0.182016	0.0996934	0.0519841	0.0551539
		rs10113810 A	-0.0642835	0.047461	0.175606	-0.0344334	0.0387705	0.374479	-0.0753686	0.0449642	0.0937142	-0.0753686	0.0449642	0.0937142	-0.064217	0.0252583	0.0110156	-6.65574e-05	0.0366438	0.998551	0.00687405	0.00972715	0.479769	-0.0165316	0.0214823	0.441577	-0.000656953	0.010803	0.951509	0.0147835	0.0093138	0.112465	7.99981	5.30279	0.131414	-0.0712596	0.0554157	0.198488	0.0510971	0.0549664	0.352585	0.0201626	0.0220458	0.360425
		rs4743910 T	0.0889632	0.0684516	0.193734	0.112511	0.0559135	0.0442062	0.0815366	0.064852	0.208668	0.0815366	0.064852	0.208668	0.00733625	0.0364343	0.840422	0.081627	0.0528474	0.122462	0.025388	0.0140283	0.0703442	-0.00726239	0.0309835	0.81468	0.0171759	0.0155803	0.270297	0.019843	0.0134331	0.139642	-2.9149	7.64876	0.703137	0.0402966	0.0799267	0.614147	0.00820822	0.0792776	0.917537	-0.0485048	0.0317949	0.127135
		rs994178 A	-0.0013061	0.0477787	0.978192	-0.011962	0.0390291	0.759234	-0.0241337	0.0452659	0.593931	-0.0241337	0.0452659	0.593931	-0.012228	0.0254298	0.630625	0.0109219	0.0368876	0.767167	0.0123281	0.00979164	0.208027	-0.0488767	0.0216231	0.0238058	0.008228	0.0108747	0.449287	0.0172468	0.0093756	0.0658481	-0.175241	5.33861	0.973814	0.0464797	0.0557856	0.404749	-0.0476156	0.0553323	0.389501	0.00113581	0.0221929	0.959183
		rs278043 T	0.0502051	0.0637129	0.430711	0.0398531	0.0520455	0.443841	0.0304061	0.0603629	0.614462	0.0304061	0.0603629	0.614462	-0.0239688	0.0339109	0.479688	0.0741739	0.0491879	0.131576	0.0121388	0.0130575	0.352568	0.0221087	0.0288376	0.44329	0.00341731	0.0145018	0.813709	0.0191158	0.0125028	0.126297	-11.7352	7.11829	0.0992442	0.0414785	0.0743918	0.577145	-0.00652816	0.0737878	0.929502	-0.0349503	0.0295938	0.237615
		rs35003134 A	0.0302351	0.0484283	0.532419	0.012926	0.0395601	0.743865	0.00276508	0.045882	0.951945	0.00276508	0.045882	0.951945	-0.00945773	0.0257758	0.71368	0.0396928	0.0373886	0.288415	-0.0125504	0.00992485	0.206047	-0.0193196	0.0219193	0.378113	0.00171278	0.0110228	0.876519	-0.00634302	0.00950377	0.504509	3.76462	5.41113	0.486612	-0.0109325	0.0565454	0.846694	-0.0124005	0.0560859	0.825018	0.0233329	0.0224943	0.299616
		rs2834114 T	-0.00925122	0.0483049	0.848122	-0.00116112	0.0394591	0.976525	0.0226967	0.0457645	0.619937	0.0226967	0.0457645	0.619937	0.0297317	0.0257093	0.247506	-0.0389829	0.0372931	0.295889	-0.00417854	0.0098998	0.672969	-0.00405488	0.0218637	0.852868	-0.00589174	0.0109946	0.592049	-0.000511215	0.00947957	0.956993	10.2404	5.39656	0.0577637	0.0416287	0.0564003	0.460466	-0.0472581	0.0559418	0.398246	0.00562944	0.0224374	0.801897
	Sucrose liking	rs62485870 T	-0.0134718	0.0594096	0.820611	8.0276e-05	0.0485303	0.99868	-0.00108488	0.0562855	0.984622	-0.00108488	0.0562855	0.984622	-0.00866545	0.0316204	0.784052	-0.00480636	0.0458674	0.916545	0.0042716	0.0121757	0.725718	-0.0288072	0.0268892	0.284033	0.00511443	0.0135221	0.705266	-0.0106684	0.0116586	0.360167	-2.56821	6.63817	0.698845	-0.0671441	0.0693654	0.333066	0.0778017	0.0688012	0.258143	-0.0106576	0.0275954	0.699344
		rs10953405 A	-0.00947717	0.0665029	0.88668	-0.0293638	0.0543242	0.588837	-0.0204608	0.0630055	0.745376	-0.0204608	0.0630055	0.745376	-0.00187173	0.0353958	0.957828	-0.00760544	0.0513436	0.882243	0.00096647	0.0136294	0.943469	-0.00653003	0.0301003	0.828255	0.00466206	0.0151366	0.758086	-0.0116077	0.0130506	0.373778	12.4213	7.42987	0.0945771	-0.0355792	0.0776485	0.646807	0.0333563	0.0770176	0.664946	0.00222292	0.0308902	0.942633
		rs1436814 T	0.109958	0.0794803	0.166537	0.0404706	0.0649276	0.533081	0.0813437	0.0753018	0.280049	0.0813437	0.0753018	0.280049	0.038134	0.0423039	0.367369	0.0718237	0.0613636	0.241827	-0.0129823	0.0162895	0.425475	-0.00189011	0.0359757	0.9581	0.00210909	0.0180912	0.907193	0.0190635	0.0155977	0.221643	-4.10455	8.88111	0.643967	0.0761821	0.0928038	0.411715	-0.085463	0.0920493	0.353185	0.00928092	0.0369196	0.801521
		rs7795216 G	0.0504779	0.0678882	0.45716	0.00457611	0.0554568	0.934237	0.00518831	0.0643189	0.935709	0.00518831	0.0643189	0.935709	-0.00592472	0.0361335	0.869758	0.0564026	0.0524125	0.281881	-0.0182062	0.013913	0.190691	-0.0588156	0.0307253	0.0556018	-0.00858819	0.015452	0.578355	0.0065243	0.0133228	0.624343	-1.74862	7.58565	0.817692	0.0186022	0.0792672	0.814462	-0.0423066	0.0786227	0.590515	0.0237045	0.0315337	0.452228
		rs710411 A	0.00581971	0.049445	0.906306	-0.0158052	0.0403902	0.69557	-0.0131904	0.0468447	0.778271	-0.0131904	0.0468447	0.778271	0.00351492	0.0263168	0.89375	0.00230479	0.0381741	0.951857	-0.015244	0.010133	0.132494	-0.0241033	0.0223791	0.281472	0.0281144	0.0112526	0.0124795	0.0191144	0.00970247	0.0488447	-1.3944	5.52478	0.800742	-0.0541281	0.057731	0.348464	0.00171634	0.0572629	0.976089	0.0524118	0.0229643	0.0224799
		rs17127163 A	0.0113656	0.0712036	0.873181	0.082461	0.0581619	0.156267	0.0422396	0.0674586	0.53122	0.0422396	0.0674586	0.53122	-0.0245303	0.0378974	0.517456	0.0358959	0.0549724	0.513776	0.00507782	0.0145928	0.727867	0.024095	0.0322276	0.454679	-0.0133853	0.0162063	0.408851	0.00727328	0.0139732	0.602709	4.67115	7.95591	0.557122	0.0193405	0.0831374	0.816049	0.00448463	0.0824619	0.95663	-0.0238251	0.0330733	0.471303
		rs11568814 C	0.0884338	0.0984866	0.369234	0.026473	0.0804524	0.74212	-0.00768287	0.093309	0.934379	-0.00768287	0.093309	0.934379	-0.0491074	0.0524188	0.348858	0.137541	0.0760326	0.070468	0.0079563	0.0201846	0.693454	0.0502778	0.0445763	0.259372	-0.000494576	0.0224168	0.982398	0.00986143	0.0193277	0.609899	9.32185	11.0044	0.396946	0.0683219	0.114994	0.552429	-0.0767979	0.11406	0.500754	0.00847599	0.0457473	0.853012
		rs4887033 T	0.0298745	0.0487725	0.540196	0.0648803	0.039839	0.10342	0.0428748	0.0462072	0.353479	0.0428748	0.0462072	0.353479	-0.0034063	0.0259591	0.895604	0.0332808	0.0376546	0.37679	0.00766502	0.00999561	0.443186	0.034504	0.0220743	0.118046	0.0102397	0.0111009	0.356322	0.00304364	0.00957138	0.750493	-1.34354	5.44969	0.80527	0.0497154	0.0569464	0.382661	-0.0279566	0.0564843	0.620644	-0.0217588	0.0226543	0.336827
		rs35253088 T	0.000485507	0.0631112	0.993862	-0.0131759	0.0515538	0.798281	0.0227606	0.0597921	0.703458	0.0227606	0.0597921	0.703458	0.0304692	0.03359	0.364367	-0.0299837	0.0487247	0.538317	-0.02094	0.0129335	0.105451	-0.0161456	0.028565	0.571929	-0.00861346	0.0143645	0.548757	0.0042717	0.0123852	0.730169	10.733	7.05109	0.127977	0.0834279	0.0736866	0.257563	-0.065474	0.0730886	0.37036	-0.0179539	0.0293146	0.540241
		rs1497980 T	0.0653881	0.0893604	0.464338	0.0898167	0.0729946	0.218539	0.046285	0.0846616	0.584586	0.046285	0.0846616	0.584586	-0.0197145	0.0475619	0.678511	0.0851026	0.0689893	0.217379	0.0135935	0.0183139	0.457943	0.0333107	0.0404459	0.410184	-0.0270785	0.0203387	0.183076	-0.0146327	0.0175364	0.404054	4.24975	9.98483	0.670388	-0.0399173	0.104338	0.702038	0.0751848	0.103489	0.467541	-0.0352675	0.0415072	0.395516
		rs62215296 G	-0.0206483	0.0512916	0.687271	-0.0223539	0.0418987	0.593676	-0.0221756	0.0485942	0.648149	-0.0221756	0.0485942	0.648149	0.00526185	0.0272997	0.847161	-0.0259101	0.0395995	0.512923	-5.14017e-05	0.010512	0.996099	-0.0314132	0.0232146	0.176017	-0.00731448	0.0116744	0.530965	-0.00359588	0.0100657	0.720914	-7.59564	5.73071	0.185042	0.0672611	0.0598867	0.26139	-0.0920513	0.0593985	0.121222	0.0247901	0.0238242	0.298098
	gsweet	rs623965 G	0.059901	0.0563613	0.287883	0.0505949	0.0460383	0.271792	0.058457	0.0534206	0.273845	0.058457	0.0534206	0.273845	0.0561115	0.0300074	0.0615079	0.00378943	0.0434578	0.930515	0.00533892	0.0115306	0.643352	-0.00492104	0.0254975	0.84696	-0.0145904	0.0128122	0.254803	0.0029713	0.011033	0.787693	0.95382	6.31052	0.879861	0.0717226	0.0658973	0.276431	-0.072973	0.0653634	0.264255	0.00125033	0.0261613	0.961882
		rs167132 T	-0.00317865	0.0612251	0.958595	0.0133611	0.0500132	0.789354	-0.00624698	0.0580054	0.914237	-0.00624698	0.0580054	0.914237	-0.010047	0.0325867	0.757845	0.00686833	0.047269	0.884473	0.0110206	0.0125475	0.379786	-0.0125502	0.0277114	0.650633	-0.00120138	0.0139354	0.9313	-0.00454342	0.012015	0.705327	-22.778	6.83774	0.000866051	-0.0502727	0.0714858	0.481905	0.043238	0.0709051	0.542	0.00703469	0.0284387	0.804629
		rs10762308 G	-0.0459528	0.0473687	0.332003	0.000913834	0.0386951	0.981159	-0.0638809	0.0448767	0.154611	-0.0638809	0.0448767	0.154611	-0.0645149	0.0252086	0.0104966	0.0185621	0.0365717	0.61177	0.0118724	0.00970784	0.221355	0.00664418	0.0214403	0.756646	0.0108427	0.0107815	0.314585	0.0027224	0.00929602	0.769634	-5.11098	5.2927	0.334221	-0.0669484	0.0553072	0.226106	0.074414	0.0548573	0.174953	-0.0074656	0.0220029	0.734386
Candidate gene	TAS1R2	rs12033832 A	-0.0104698	0.0497074	0.833179	-0.0341295	0.0406041	0.400613	-0.0100575	0.0470934	0.830888	-0.0100575	0.0470934	0.830888	-0.00906836	0.0264564	0.731778	-0.00140141	0.0383767	0.97087	0.0123831	0.0101869	0.224153	-0.0236727	0.0224979	0.292709	-0.0160941	0.0113133	0.154872	0.0150742	0.00975428	0.122266	-1.95553	5.55409	0.724775	-0.0300902	0.0580381	0.604145	0.0392839	0.0575662	0.494986	-0.00919361	0.0230887	0.690497
		rs3935570 T	0.0234513	0.0540464	0.664358	0.0167165	0.0441505	0.70497	0.0233102	0.0512012	0.648922	0.0233102	0.0512012	0.648922	0.017829	0.0287613	0.535332	0.00562225	0.0417213	0.892805	0.0187636	0.0110738	0.0902004	-0.00741399	0.0244596	0.761807	-0.00156738	0.0122975	0.898581	0.0151304	0.0106024	0.153573	-4.54574	6.03745	0.451503	-0.0253289	0.0631014	0.688129	0.036261	0.0626008	0.562432	-0.0109321	0.0250982	0.663151
		rs35874116 A	0.0246459	0.0505343	0.625762	-0.00450777	0.0412804	0.913046	0.0372442	0.0478764	0.436622	0.0372442	0.0478764	0.436622	0.0316167	0.0268959	0.239798	-0.00697084	0.0390152	0.858199	0.000438663	0.0103568	0.966216	0.0297376	0.022872	0.193553	0.00192814	0.0115021	0.866873	-0.00313106	0.00991709	0.752215	0.637	5.64653	0.91018	0.024254	0.059004	0.681035	-0.00540488	0.0585247	0.926419	-0.0188491	0.0234727	0.42197
		rs12137730 A	-0.0316431	0.0497267	0.524561	-0.0432157	0.0406198	0.287382	-0.0250857	0.0471118	0.594405	-0.0250857	0.0471118	0.594405	-0.0063053	0.026467	0.811703	-0.0253378	0.0383916	0.50927	-0.0116168	0.010191	0.254339	-0.0164235	0.0225071	0.46558	-0.00403842	0.0113183	0.721242	0.007121	0.00975855	0.465569	-5.03709	5.55612	0.364637	-0.0377045	0.0580609	0.51609	0.0345911	0.0575892	0.548078	0.00311341	0.023098	0.892778
		rs7534618 T	0.0107052	0.049497	0.828771	0.029226	0.040425	0.469707	0.00774442	0.0468874	0.868811	0.00774442	0.0468874	0.868811	0.0115691	0.026332	0.66041	-0.000863831	0.0382287	0.981972	-0.0143839	0.0101421	0.156135	0.0229053	0.0224075	0.306689	0.01228	0.0112725	0.275999	-0.0198174	0.00972328	0.0415481	1.22065	5.53777	0.825544	0.0280897	0.0578295	0.627162	-0.0377876	0.0573508	0.509976	0.00969795	0.0230081	0.673392
		rs9701796 G	-0.00312639	0.055378	0.954979	0.000490532	0.0452368	0.991348	0.00758445	0.0524657	0.885059	0.00758445	0.0524657	0.885059	-0.00226245	0.0294746	0.938816	-0.000863935	0.0427547	0.983879	0.00630948	0.0113493	0.578261	-0.0233689	0.0250645	0.351166	0.0041669	0.0126045	0.740958	-0.00662069	0.0108675	0.542386	0.232541	6.18772	0.970022	0.0219875	0.0646592	0.733821	-0.0150878	0.0641339	0.814013	-0.00689967	0.0257227	0.788523
	TAS1R3	rs307355 C	0.0729659	0.10238	0.47604	0.0735845	0.0836309	0.378938	0.114652	0.096994	0.237199	0.114652	0.096994	0.237199	-0.022187	0.0544915	0.683892	0.0951529	0.0790409	0.228662	0.0253621	0.0209817	0.226764	0.0191192	0.0463392	0.67991	-0.00285981	0.0233028	0.902327	0.00596671	0.0200916	0.766488	-7.76841	11.4394	0.497087	0.0649985	0.119539	0.586625	-0.0914322	0.118567	0.440631	0.0264336	0.0475551	0.578317
		rs35744813 C	0.0897023	0.10233	0.380715	0.0883643	0.0835903	0.290472	0.13298	0.0969466	0.170176	0.13298	0.0969466	0.170176	-0.0141216	0.0544655	0.795424	0.103824	0.0790026	0.188798	0.0245139	0.0209717	0.242456	0.0243176	0.0463169	0.59957	0.00144159	0.0232917	0.950648	0.00540798	0.020082	0.787705	-7.84782	11.434	0.492492	0.0803429	0.119482	0.501318	-0.107332	0.11851	0.365113	0.0269896	0.0475323	0.570166
	GNAT3	rs7792845 T	-0.0134291	0.0477936	0.778727	-0.0376917	0.0390407	0.334331	-0.0273687	0.04528	0.545563	-0.0273687	0.04528	0.545563	-0.0102788	0.0254378	0.686162	-0.00315039	0.0368992	0.931962	-0.00651754	0.00979496	0.505804	-0.0245951	0.0216317	0.255551	0.00255027	0.0108783	0.814648	-0.018181	0.00937847	0.0525643	3.54014	5.34019	0.507386	0.0452666	0.0558032	0.417269	-0.0298329	0.0553502	0.589902	-0.0154337	0.0221997	0.486924
		rs940541 T	-0.124679	0.0488002	0.0106289	-0.0706848	0.0398666	0.0762367	-0.101252	0.0462357	0.0285413	-0.101252	0.0462357	0.0285413	-0.0572364	0.0259746	0.0275657	-0.0674423	0.037679	0.073481	-0.00291546	0.0100028	0.770697	-0.0150605	0.0220908	0.495401	0.00418848	0.0111089	0.706149	0.00456727	0.00957808	0.633476	2.51766	5.45348	0.64433	-0.0575145	0.0569861	0.312854	0.0691303	0.0565224	0.22132	-0.0116158	0.0226705	0.608394
		rs1107660 T	-0.11848	0.0497209	0.0171856	-0.0638398	0.0406526	0.116342	-0.097971	0.0471568	0.0377616	-0.097971	0.0471568	0.0377616	-0.056957	0.0264502	0.0313006	-0.0615227	0.0383548	0.108719	-0.00132673	0.0101715	0.896223	-0.0121664	0.0224877	0.588497	0.00919673	0.0113024	0.415826	0.00529649	0.00975304	0.587094	1.54387	5.55421	0.781042	-0.0651796	0.0580423	0.261464	0.0862177	0.0575389	0.134038	-0.021038	0.0231015	0.362476
		rs1107657 T	-0.119493	0.0487455	0.0142387	-0.0653328	0.0398218	0.100888	-0.0975402	0.0461836	0.0346966	-0.0975402	0.0461836	0.0346966	-0.0543374	0.0259454	0.0362446	-0.0651559	0.0376365	0.0834316	-0.00269999	0.00999142	0.786985	-0.0131699	0.0220658	0.550614	0.00533882	0.0110963	0.630425	0.00416017	0.00956724	0.663687	2.37335	5.44731	0.663064	-0.0571519	0.0569215	0.315366	0.0715712	0.0564582	0.204924	-0.0144192	0.0226448	0.524289
		rs1524600 C	-0.0462875	0.0816271	0.570678	0.0384818	0.0666661	0.563789	0.00793922	0.077339	0.918238	0.00793922	0.077339	0.918238	-0.0246747	0.043413	0.569789	-0.0216128	0.0630331	0.731691	-0.00407544	0.0167467	0.807731	0.01082	0.0369935	0.76992	0.033225	0.0186004	0.0740726	0.0206003	0.0160263	0.198665	0.502738	9.11928	0.956036	-0.0470926	0.0954354	0.6217	0.0501609	0.0946599	0.596182	-0.00306828	0.0379807	0.935614
		rs6467217 T	-0.049418	0.0811331	0.542466	0.0343032	0.0663013	0.604893	0.000763516	0.076884	0.992077	0.000763516	0.076884	0.992077	-0.0286946	0.0432313	0.506859	-0.0207234	0.0626194	0.740692	-0.00277123	0.0166602	0.867892	0.00908684	0.0367895	0.804914	0.0335212	0.0184932	0.0699029	0.0189677	0.0159445	0.234214	0.916718	9.07485	0.919538	-0.0605713	0.0949236	0.523411	0.0570843	0.0941249	0.544206	0.00348699	0.0377773	0.926457
		rs6970109 C	-0.0494067	0.0807679	0.540734	0.0380019	0.0659997	0.564764	0.00398234	0.0765252	0.958498	0.00398234	0.0765252	0.958498	-0.0305879	0.0430167	0.477048	-0.0188188	0.0623604	0.762827	-0.00103162	0.0165775	0.95038	0.00660769	0.0366096	0.856769	0.0334296	0.0184039	0.069316	0.0188789	0.0158751	0.234368	1.88812	9.04064	0.834569	-0.0564611	0.0944684	0.550065	0.0564055	0.0936642	0.547041	5.55964e-05	0.0376022	0.99882
		rs6975345 T	-0.0525859	0.0756251	0.486843	0.0359069	0.0617805	0.561111	0.0085555	0.0716538	0.904959	0.0085555	0.0716538	0.904959	-0.0255252	0.0402564	0.526044	-0.0270607	0.0583843	0.643016	0.00238945	0.0154993	0.877481	0.00225272	0.0342271	0.947524	0.0380837	0.0172119	0.0269324	0.0255934	0.0148419	0.0846498	2.05441	8.4503	0.807917	-0.012368	0.0883086	0.888619	0.017923	0.0875863	0.837861	-0.00555508	0.0351266	0.874345
		rs10242727 A	-0.0523267	0.075609	0.4889	0.0348087	0.0617632	0.573044	0.00803189	0.0716336	0.910726	0.00803189	0.0716336	0.910726	-0.0259852	0.0402425	0.51847	-0.0263415	0.0583744	0.651813	0.0021335	0.0154958	0.890493	0.00260033	0.0342223	0.939433	0.0382024	0.0172076	0.0264225	0.025141	0.014837	0.0901887	2.11728	8.44833	0.802114	-0.0108957	0.088282	0.901776	0.0161824	0.0875646	0.853383	-0.0052867	0.0351203	0.880347
		rs6467192 G	-0.0564758	0.075764	0.456027	0.0286358	0.0618901	0.643592	0.00411486	0.0717806	0.954286	0.00411486	0.0717806	0.954286	-0.0235174	0.0403251	0.559767	-0.0329584	0.058494	0.573135	0.00395137	0.0155276	0.799131	-0.00220226	0.0342925	0.948796	0.0384284	0.0172429	0.0258468	0.0261905	0.0148674	0.0781493	1.71237	8.46567	0.839706	-0.0190391	0.0884631	0.829597	0.0228758	0.0877442	0.794318	-0.0038367	0.0351924	0.913187
	GLUT2	rs5400 C	-0.153387	0.0698012	0.0279957	-0.0497709	0.0570239	0.382778	-0.138921	0.0661311	0.0356786	-0.138921	0.0661311	0.0356786	-0.08415	0.0371511	0.0235174	-0.0692373	0.0538939	0.198912	0.0123641	0.0143067	0.387477	0.0486471	0.031595	0.123644	-0.00229144	0.015889	0.885332	0.00708168	0.0136995	0.605209	-19.793	7.79795	0.0111482	-0.235682	0.0814937	0.00383132	0.205698	0.0808348	0.0109445	0.0299832	0.0324251	0.355136

## Sheet: Table S6
Table S6. Associations between all primary and secondary SNPs and all dietary outcomes for participants with a BMI <25. This table corresponds to Figure 3 in the manuscript. *Sucrose and all monosaccharides. Yellow icons indicate a P-value <0.05 and red icons indicate a P-value <0.005. SNP: Single nucleotide-polymorphism. EA: Effect allele. SE: Standard error.
		SNP EA	Total sugar			Added sugar			Sweet tasting sugars*			Sucrose			Monosaccharides			Disaccharides			Sweets and chocolate			SSB			Ice cream			Cakes			Total energy			Carbohydrates			Fat			Protein
			β	SE	P-value	β	SE	P-value	β	SE	P-value	β	SE	P-value	β	SE	P-value	β	SE	P-value	β	SE	P-value	β	SE	P-value	β	SE	P-value	β	SE	P-value	β	SE	P-value	β	SE	P-value	β	SE	P-value	β	SE	P-value
Associated trait in Hwang et al.	Total sugar intake	rs11577403 A	-0.00126448	0.0706778	0.985726	-0.0539955	0.0577046	0.349436	-0.000790747	0.0668688	0.990565	-0.0497937	0.0479301	0.298882	0.049003	0.0384717	0.202781	-0.0502675	0.0545445	0.356764	0.00933692	0.0144275	0.517541	-0.0719852	0.0313836	0.0218252	-0.0133501	0.0158427	0.399432	0.0157897	0.0137088	0.249432	-0.783456	7.84414	0.920443	0.0787253	0.0841349	0.349447	-0.0726607	0.0837768	0.385789	-0.0060646	0.0317062	0.848314
		rs7424551 G	-0.0663284	0.0715443	0.353897	0.0444812	0.058415	0.446393	-0.0174935	0.0676909	0.796078	-0.0312864	0.048521	0.519069	0.0137929	0.0389474	0.72324	-0.0801213	0.0552121	0.146765	-0.0235139	0.0146035	0.107392	0.0172354	0.0317766	0.58756	0.0084144	0.0160378	0.59983	0.00671539	0.0138781	0.628478	-25.4609	7.93331	0.00133401	0.0395654	0.0851721	0.642274	-0.0548888	0.0848083	0.517509	0.0153233	0.0320959	0.63307
		rs35267617 T	0.0364233	0.0684068	0.594424	0.039207	0.0558521	0.482706	0.00355668	0.0647209	0.956176	-0.00136176	0.0463928	0.976584	0.00491843	0.0372386	0.894924	0.0315048	0.0527936	0.550683	0.0060871	0.0139642	0.662913	-0.029465	0.0303814	0.332148	0.00611155	0.0153342	0.690227	0.0229323	0.0132675	0.0839339	0.920243	7.59218	0.903527	0.0269861	0.0814353	0.740363	-0.0402269	0.0810876	0.61984	0.0132408	0.0306876	0.666135
		rs6911544 A	0.039195	0.0879904	0.656006	0.0388406	0.0718393	0.588753	-0.0246067	0.0832295	0.767504	0.0206169	0.0598037	0.730294	-0.0452237	0.0477585	0.343699	0.0844186	0.0680004	0.214469	0.0034647	0.0179674	0.847094	-0.0144118	0.0390825	0.71232	-0.0248359	0.0197383	0.208325	-0.00392402	0.0170949	0.818451	19.9477	9.75605	0.0409139	0.0806484	0.104664	0.440992	-0.0910712	0.104105	0.3817	0.0104227	0.0394075	0.79141
		rs559904 A	0.0589523	0.0743321	0.42774	-0.0354531	0.0606913	0.559129	0.0648188	0.0703255	0.356706	-0.0463215	0.0504102	0.358172	0.11114	0.0404512	0.00601448	-0.0521881	0.0573663	0.362982	0.0038863	0.0151741	0.797868	-0.016766	0.0330146	0.611579	0.0120793	0.0166624	0.468501	0.0041464	0.0144188	0.773682	11.8615	8.24842	0.150452	0.12388	0.0884832	0.16153	-0.103123	0.0881084	0.241859	-0.0207565	0.033346	0.533653
		rs11642841 C	-0.0134693	0.0703163	0.848096	0.00831572	0.0574495	0.884912	-0.0366401	0.0665424	0.5819	0.0208611	0.0477559	0.662245	-0.0575012	0.0382033	0.132318	0.0440319	0.0542797	0.417267	0.00176183	0.0143644	0.902384	0.0662042	0.0311374	0.0335097	-0.0297995	0.0157748	0.0589112	-0.0396389	0.0135999	0.00356822	16.8724	7.77562	0.0300354	0.00584221	0.0836721	0.944336	0.0215833	0.083207	0.795337	-0.0274255	0.0315689	0.385002
		rs60764613 G	0.0357928	0.0954988	0.707818	0.119186	0.077965	0.126363	0.0820888	0.0903494	0.363596	0.0615175	0.0647634	0.342193	0.0205713	0.0519861	0.692329	0.0152215	0.0737028	0.836384	0.050073	0.0194889	0.0102031	-0.00146279	0.0424153	0.972489	0.00567171	0.0214071	0.791057	0.0645485	0.0185143	0.000491429	-9.95984	10.5981	0.347354	0.0617674	0.113686	0.586922	-0.0205477	0.113202	0.855968	-0.0412197	0.0428396	0.335976
		rs838145 G	0.128254	0.0695726	0.0652888	0.109293	0.0568777	0.054689	0.115019	0.0657758	0.0803799	0.098766	0.0471895	0.0363754	0.0162527	0.037749	0.666806	0.112002	0.0537273	0.0371261	0.017053	0.014223	0.230563	0.0105974	0.0309648	0.732177	0.0106211	0.0156209	0.496564	0.0104856	0.0135108	0.437716	10.0363	7.74402	0.195002	0.110359	0.0828847	0.183061	-0.0721041	0.0826315	0.382901	-0.0382546	0.0312841	0.221427
		rs8103840 C	0.158318	0.067529	0.0190731	0.116802	0.0551384	0.0341683	0.16793	0.0638856	0.00858516	0.0855898	0.045801	0.0616865	0.0823407	0.0367611	0.025118	0.075977	0.0521242	0.144975	0.0056193	0.0137883	0.683617	0.0268038	0.0299988	0.371611	0.00546722	0.015141	0.71804	0.0212524	0.0131005	0.104777	10.2085	7.49527	0.17323	0.111718	0.0804025	0.164712	-0.0755487	0.0800635	0.345389	-0.0361697	0.0302992	0.232602
		rs838133 A	0.181154	0.0680026	0.00773442	0.11079	0.0555303	0.0460534	0.185346	0.0643343	0.00397199	0.102764	0.0461225	0.0258962	0.0825817	0.0370217	0.0257253	0.0985725	0.0524903	0.0604181	0.0111671	0.0138857	0.421288	0.0285131	0.0302112	0.345297	0.0190435	0.0152473	0.211698	0.0143545	0.0131942	0.276646	7.94525	7.54888	0.29259	0.10468	0.0809731	0.196118	-0.0681189	0.0806314	0.398231	-0.0365607	0.0305139	0.230878
	Sweets intake	rs2144298 T	-0.0256063	0.085842	0.765483	-0.0294864	0.0700878	0.673978	0.022462	0.0812158	0.782114	-0.0428786	0.0582153	0.46141	0.0653406	0.0467254	0.162022	-0.0909469	0.0662444	0.169811	0.00412973	0.0175233	0.813693	-0.0027372	0.0381262	0.942768	-0.0178626	0.0192417	0.353258	-0.0104493	0.0166509	0.530309	-9.8367	9.52627	0.30182	0.0962904	0.102187	0.34606	-0.0901985	0.101752	0.37539	-0.00609184	0.0385091	0.874308
		rs1547578 G	0.0969732	0.0871422	0.265811	0.100707	0.0711472	0.156958	0.0654932	0.0824481	0.427005	0.0879998	0.0590957	0.136487	-0.0225067	0.0474392	0.635201	0.11948	0.0672473	0.075641	0.00923106	0.0177895	0.603836	0.062266	0.0387012	0.107668	0.0421933	0.0195308	0.0307672	-0.0106879	0.0169039	0.527221	-13.0994	9.67039	0.175575	0.057839	0.103742	0.57718	-0.0547898	0.1033	0.59585	-0.00304928	0.0390944	0.937831
		rs1358726 T	-0.0967036	0.0993511	0.330399	-0.0660296	0.081119	0.415671	-0.0947225	0.0939965	0.313609	-0.0226458	0.0673806	0.736811	-0.0720767	0.0540812	0.182641	-0.0246269	0.0766784	0.748087	0.0219074	0.0202807	0.280073	-0.0525005	0.0441251	0.234146	-0.02012	0.0222707	0.366318	0.0209724	0.0192713	0.276498	14.5316	11.0252	0.187518	-0.0630002	0.118276	0.594283	0.0235888	0.117773	0.841257	0.0394114	0.0445695	0.376571
		rs4948236 T	-0.110475	0.0882609	0.21071	-0.0714122	0.072065	0.321735	-0.126468	0.0835016	0.129913	-0.0704673	0.0598574	0.23912	-0.0560005	0.0480465	0.243823	-0.0544746	0.0681193	0.423905	-0.00667052	0.0180182	0.711233	-0.0145274	0.0392029	0.710965	-0.0042504	0.0197859	0.829912	-0.0121086	0.0171211	0.479438	6.09742	9.79595	0.533663	-0.0543781	0.105076	0.604809	0.087487	0.104626	0.403068	-0.0331089	0.0395957	0.403074
		rs11607862 T	-0.0384915	0.0728196	0.597103	-0.0132365	0.0594562	0.823831	-0.0261853	0.0688956	0.703899	0.0113259	0.0493854	0.818612	-0.0375111	0.0396393	0.34401	-0.000980355	0.0562002	0.986083	-0.0147457	0.0148645	0.321214	0.0241351	0.0323418	0.455532	-0.000161061	0.0163235	0.992128	-0.0172009	0.0141243	0.223319	4.70763	8.08171	0.560239	-0.0948608	0.0866843	0.273836	0.102266	0.086314	0.236118	-0.00740488	0.0326674	0.820681
		rs11617097 G	-0.124193	0.109636	0.257331	-0.0198591	0.0895201	0.824443	-0.144102	0.103724	0.164775	-0.0513591	0.0743556	0.489754	-0.0927428	0.0596787	0.120205	-0.0314503	0.0846171	0.71014	-0.0123207	0.0223814	0.581994	-0.0610356	0.0486932	0.21006	0.0187233	0.0245767	0.446176	0.000879824	0.0212677	0.967002	19.8645	12.1657	0.102532	-0.187615	0.130511	0.150592	0.24387	0.129946	0.0605853	-0.0562548	0.0491829	0.252735
		rs17127497 A	0.0641596	0.120902	0.595656	0.194904	0.0986982	0.0483212	0.149953	0.114379	0.189881	0.115697	0.0819876	0.158226	0.0342553	0.065815	0.602741	0.0299044	0.0933088	0.748604	0.032694	0.0246787	0.185269	0.0910899	0.0536916	0.0898119	0.0147833	0.0271015	0.585436	0.000462356	0.0234522	0.984271	-20.4376	13.4157	0.127684	0.162683	0.143922	0.258351	-0.0701543	0.143315	0.624489	-0.0925283	0.0542308	0.0879997
	Glucose intensity	rs76006717 C	-0.0627341	0.1429	0.660664	0.128742	0.116669	0.269841	0.0707052	0.135198	0.601001	0.0695413	0.0969105	0.473029	0.00116391	0.0777901	0.988063	-0.063898	0.110284	0.562334	0.00411532	0.0291709	0.887812	0.0444352	0.0634669	0.48386	0.0309731	0.0320313	0.333584	0.0385451	0.0277166	0.164349	-17.6031	15.858	0.267006	-0.00842867	0.170116	0.960485	0.0750082	0.169389	0.657908	-0.0665795	0.0641026	0.298995
		rs10866646 T	-0.0800212	0.0902924	0.375505	0.0137811	0.0737243	0.851721	-0.0491932	0.0854281	0.564733	-0.0499059	0.061235	0.415096	0.000712753	0.0491537	0.988431	-0.080734	0.0696826	0.246646	-0.0156635	0.0184318	0.39545	0.050593	0.0401012	0.207107	0.00708059	0.0202406	0.726479	0.0107071	0.0175147	0.541	-14.2663	10.0196	0.154522	-0.111986	0.107487	0.297502	0.100987	0.10703	0.345426	0.0109991	0.0405068	0.785984
		rs57083985 T	0.03404	0.0733008	0.642379	0.0831779	0.0598439	0.164582	0.0102415	0.069351	0.882601	0.0693108	0.0497074	0.163232	-0.0590692	0.0398988	0.138774	0.0931092	0.0565645	0.0997774	0.0122819	0.0149629	0.411764	0.0464765	0.0325533	0.153405	0.0026314	0.0164313	0.872769	0.0170343	0.0142177	0.230899	-16.7248	8.13226	0.0397484	-0.0300896	0.0872611	0.730234	0.0520851	0.0868882	0.548885	-0.0219955	0.0328826	0.503566
		rs4712006 T	-0.134849	0.0713927	0.0589409	-0.129487	0.0582465	0.02623	-0.10366	0.0675233	0.124769	-0.0886366	0.0484195	0.0671878	-0.0150237	0.0388885	0.699262	-0.119825	0.0551227	0.0297424	0.00954569	0.0145815	0.512711	-0.061149	0.0317101	0.0538339	0.0196017	0.015998	0.220502	-0.0283625	0.0138367	0.040407	10.9777	7.92395	0.165962	-0.0860954	0.084933	0.310755	0.0377925	0.0845661	0.654957	0.0483029	0.0320074	0.131297
		rs7764197 T	0.0465688	0.123073	0.705153	0.15373	0.100439	0.125899	0.107012	0.116433	0.358072	0.10097	0.0833737	0.225902	0.00604214	0.067072	0.928222	0.0405267	0.0949186	0.669415	0.00887419	0.0250941	0.723618	0.0790801	0.0546188	0.147686	0.0166911	0.0275787	0.545046	0.00466844	0.0238431	0.844772	13.9897	13.6316	0.304788	0.117459	0.146512	0.422741	-0.0349243	0.145917	0.810844	-0.0825352	0.0551417	0.134478
		rs7456261 A	0.103362	0.0750475	0.16845	0.00920276	0.0612798	0.880628	0.103369	0.0710023	0.14546	0.0654428	0.0508964	0.198538	0.0379265	0.0408551	0.353263	0.0654358	0.0579205	0.258605	0.00576558	0.015321	0.706687	-0.00811948	0.0333345	0.807564	0.0203267	0.016823	0.226969	-0.0118867	0.0145581	0.414228	-5.51485	8.3295	0.50793	-0.0384439	0.089347	0.667003	0.0719123	0.0889643	0.418919	-0.0334684	0.0336679	0.320209
		rs4947856 G	0.0231232	0.114902	0.840512	0.119493	0.0938082	0.202759	0.056015	0.108708	0.606369	0.0848112	0.0779204	0.276427	-0.0287962	0.062548	0.645248	0.0519194	0.0886758	0.558225	0.0164439	0.0234549	0.483265	0.0258509	0.0510323	0.612473	-0.00107081	0.0257565	0.966839	0.00769606	0.0222879	0.729874	-0.108277	12.7524	0.993226	0.117275	0.13678	0.391244	-0.0715769	0.1362	0.599227	-0.0456981	0.0515436	0.375318
	Fructose intensity	rs291958 A	-0.16598	0.142332	0.243579	0.00917157	0.116218	0.9371	-0.122679	0.134664	0.362315	-0.0430878	0.0965318	0.655347	-0.0795914	0.0774814	0.304333	-0.0863886	0.10985	0.431636	-0.025506	0.0290555	0.380051	-0.00376291	0.0632194	0.952538	0.0333755	0.0319055	0.29555	-0.0422247	0.0276074	0.126176	6.85694	15.7973	0.664256	-0.218701	0.169436	0.196814	0.259833	0.168709	0.123557	-0.0411317	0.0638532	0.519485
		rs722311 G	0.019835	0.073034	0.785945	0.0269911	0.0596303	0.650816	0.0383358	0.0690972	0.579036	0.0123138	0.0495303	0.803666	0.0260219	0.0397564	0.512781	-0.00618692	0.0563651	0.912598	0.00322909	0.0149087	0.828531	-0.00730654	0.0324375	0.821789	-0.0180724	0.0163705	0.269633	0.0306535	0.0141638	0.0304682	3.67542	8.10552	0.650236	0.0504173	0.0869421	0.561997	-0.0658325	0.0865705	0.447002	0.0154152	0.032763	0.638004
		rs6494735 T	-0.0509662	0.15986	0.74987	-0.0575012	0.130519	0.659542	-0.070209	0.151284	0.642595	-0.0545782	0.108405	0.614645	-0.0156308	0.0870948	0.857573	-0.0353354	0.123347	0.774522	0.00219775	0.032624	0.946291	-0.0337478	0.0709806	0.634475	0.0179757	0.0358061	0.615657	-0.0660285	0.0309867	0.0331221	9.36303	17.7485	0.59783	0.0707839	0.190361	0.710019	-0.0455045	0.189588	0.810321	-0.0252793	0.0717645	0.724654
	NHDC intensity	rs7596758 G	0.0555202	0.0735861	0.450569	0.0666466	0.0600796	0.267323	0.0389557	0.0696211	0.575806	0.0200372	0.0499056	0.688059	0.0189185	0.0400582	0.63674	0.0366017	0.0567914	0.519269	0.0115453	0.0150214	0.442153	0.00769753	0.0326834	0.813811	0.0108391	0.0164952	0.511127	-0.00551194	0.014274	0.699392	-12.2702	8.16548	0.132946	0.0325346	0.087602	0.710354	-0.0141959	0.0872291	0.870724	-0.0183387	0.0330113	0.578544
		rs2192762 A	-0.00725195	0.0749515	0.922922	-0.0194382	0.061196	0.750765	0.00442927	0.0709121	0.950197	0.0268123	0.0508301	0.597865	-0.022383	0.0408003	0.583292	0.0151311	0.0578446	0.793649	0.015746	0.0152994	0.303412	-0.0593084	0.0332844	0.0747977	0.0254027	0.0167994	0.130532	0.00754779	0.0145384	0.603659	4.96299	8.31819	0.550758	-0.0178019	0.0892256	0.841863	-0.0203633	0.0888453	0.818718	0.0381652	0.0336215	0.256341
		rs6809116 C	0.00834097	0.0684208	0.902975	-0.0177562	0.0558639	0.750606	0.0670385	0.0647304	0.300384	0.00556206	0.0464017	0.90459	0.0614764	0.0372413	0.0988158	-0.0531355	0.0528023	0.314288	0.00191926	0.013967	0.890706	-0.0315782	0.0303871	0.298735	0.00169713	0.0153372	0.911893	0.00448752	0.0132718	0.735276	-1.00127	7.59365	0.895101	-0.0481972	0.0814501	0.554037	0.0513536	0.0811028	0.526621	-0.00315636	0.0306938	0.918097
	Aspartame intensity	rs1000516 G	0.0843638	0.0977737	0.38824	-0.00566262	0.0798327	0.943454	0.0255395	0.0925072	0.782491	0.0219204	0.0663102	0.740973	0.00361915	0.0532263	0.94579	0.0807446	0.0754568	0.284607	0.00322017	0.0199596	0.871833	-0.0202239	0.0434264	0.641436	-0.00102889	0.0219177	0.962559	0.00866235	0.018966	0.647873	-2.73175	10.8517	0.80125	0.0530894	0.116397	0.648323	-0.0213927	0.115902	0.853565	-0.0316967	0.043862	0.469912
		rs2939710 C	-0.00819593	0.0684033	0.90463	-0.0448649	0.0558482	0.421798	-0.0344357	0.0647161	0.594664	-0.0136855	0.0463897	0.767991	-0.0207502	0.0372358	0.577358	0.0125543	0.0527911	0.812032	-0.00807081	0.0139633	0.563273	0.00218954	0.0303808	0.942548	-0.00396996	0.0153333	0.795708	-0.00282584	0.0132684	0.831351	-7.73208	7.59101	0.308423	0.0322644	0.0814301	0.691948	-0.0975556	0.0810783	0.228914	0.0652912	0.0306798	0.0333464
		rs6909398 A	-0.0373928	0.0763883	0.62449	0.0140267	0.0623699	0.822064	-0.0662859	0.0722696	0.359056	0.0321044	0.0518048	0.535457	-0.0983902	0.0415731	0.0179653	0.0609974	0.0589515	0.300829	0.00754203	0.0155935	0.628632	0.0196945	0.0339271	0.561593	-0.0032641	0.0171234	0.848825	0.00457901	0.0148174	0.757305	3.1529	8.47791	0.709978	-0.0380906	0.0909365	0.675319	0.00357959	0.0905496	0.968467	0.034511	0.0342668	0.313896
		rs4731134 G	0.014	0.0739882	0.849924	0.0303845	0.0604092	0.61499	-0.0107339	0.0700008	0.878133	0.0140615	0.0501774	0.779302	-0.0247954	0.0402759	0.538146	0.0387954	0.0571003	0.496882	0.0108021	0.0151032	0.474489	0.020508	0.0328608	0.532583	0.0221764	0.0165839	0.181177	-0.0045482	0.0143517	0.751318	6.27865	8.21113	0.444495	-0.0473403	0.0880781	0.590946	0.0119716	0.0877037	0.891428	0.0353687	0.0331897	0.286604
		rs12262926 C	-0.0653278	0.0836121	0.434631	0.00249898	0.0682693	0.970801	-0.0429773	0.0791071	0.586948	-0.0134672	0.0567056	0.812279	-0.0295101	0.0455158	0.516773	-0.0358176	0.0645296	0.578867	-0.00649095	0.0170684	0.703738	0.00673534	0.0371366	0.856083	-0.015566	0.0187425	0.406262	-0.0196972	0.0162179	0.224571	-10.317	9.27888	0.266213	-0.08668	0.0995352	0.383856	0.094362	0.0991102	0.341071	-0.00768195	0.0375096	0.837733
		rs75941298 A	-0.216388	0.110897	0.0510525	-0.109769	0.0905546	0.225468	-0.152783	0.104929	0.145402	-0.0673091	0.0752186	0.370888	-0.0854741	0.0603733	0.156874	-0.130914	0.085592	0.126166	-0.047078	0.0226374	0.0375798	0.0813268	0.0492565	0.0987487	0.0150434	0.0248626	0.545151	-0.005125	0.0215148	0.811724	-5.52941	12.3097	0.653304	-0.20866	0.132025	0.11403	0.24197	0.131457	0.0656954	-0.0333095	0.0497563	0.50322
		rs55994271 A	0.047113	0.0730942	0.519231	-0.0112125	0.0596808	0.850978	0.023645	0.0691559	0.732426	-0.0477752	0.04957	0.335171	0.0714203	0.0397849	0.072655	-0.0243073	0.056412	0.666558	0.00212472	0.0149213	0.886771	0.0374661	0.0324629	0.248476	0.0366936	0.0163815	0.0251137	0.00359448	0.0141786	0.799875	-12.7948	8.11067	0.114702	0.197847	0.0869963	0.0229731	-0.183363	0.0866282	0.0343103	-0.0144838	0.0327906	0.65871
		rs431254 C	-0.00801422	0.074582	0.91443	-0.0460261	0.060893	0.449755	0.0192146	0.0705624	0.785391	-0.0233084	0.0505797	0.644933	0.042523	0.0405978	0.294928	-0.0505373	0.0575577	0.379947	-0.0374592	0.0152206	0.0138668	-0.0233356	0.0331243	0.481144	0.00352861	0.0167183	0.832842	0.00927787	0.0144667	0.521324	-3.10802	8.27735	0.707307	-0.0187306	0.0887858	0.83292	0.00580983	0.0884075	0.947605	0.0129207	0.0334575	0.699368
		rs2293698 A	-0.0213945	0.0677544	0.752186	0.0322431	0.0553194	0.560004	0.0147035	0.0641031	0.818583	-0.00573564	0.04595	0.900665	0.0204391	0.0368827	0.579477	-0.0418337	0.0522891	0.423701	-0.00718293	0.0138309	0.603534	0.0139584	0.0300924	0.642764	0.0204259	0.0151867	0.178656	0.0018491	0.0131426	0.888114	0.550596	7.51972	0.941632	-0.0212821	0.0806582	0.791896	0.0110484	0.0803145	0.890588	0.0102338	0.0303948	0.736354
		rs62208042 G	-0.0876442	0.0839766	0.296659	-0.0714537	0.0685651	0.297374	-0.068992	0.0794521	0.385223	-0.0332092	0.0569533	0.559842	-0.0357829	0.0457148	0.433796	-0.0518613	0.0648114	0.423619	-0.0169493	0.0171426	0.322819	-0.0283132	0.0372984	0.44781	-0.004153	0.0188251	0.825401	0.0170694	0.0162893	0.29471	-9.68113	9.31966	0.298927	-0.0695259	0.0999725	0.486787	0.0293826	0.0995481	0.767878	0.0401434	0.0376721	0.286628
		rs72702969 T	-0.0953082	0.105887	0.36809	-0.0526923	0.0864561	0.542227	-0.0670909	0.100182	0.50307	0.00900684	0.0718132	0.900193	-0.0760977	0.0576387	0.186777	-0.0192105	0.0817225	0.814159	0.0302409	0.0216141	0.161801	-0.082025	0.0470242	0.0811317	-0.0160629	0.023736	0.498591	-0.00152431	0.0205401	0.940843	5.77271	11.752	0.623287	-0.140831	0.12605	0.263908	0.130541	0.125514	0.298338	0.0102898	0.0475029	0.828513
		rs77739585 C	0.0160135	0.0674372	0.812305	-0.00735255	0.055061	0.893773	0.0132008	0.0638028	0.836092	0.0187871	0.0457344	0.681236	-0.0055863	0.0367104	0.879054	0.0215998	0.0520452	0.678135	0.00528337	0.0137662	0.701138	-0.0268031	0.0299507	0.370856	-0.00347925	0.0151167	0.817973	0.0124857	0.0130805	0.339837	3.50016	7.48435	0.640034	0.00238698	0.0802806	0.976281	-0.0309105	0.0799378	0.698999	0.0285235	0.0302514	0.345762
		rs2010949 C	-0.146093	0.102237	0.153042	-0.058998	0.08348	0.479748	-0.118059	0.0967296	0.222297	-0.0540132	0.0693397	0.436017	-0.0640463	0.055656	0.249858	-0.0820468	0.0789061	0.298454	0.0150829	0.0208715	0.469905	-0.0667693	0.0454075	0.141469	0.0155797	0.0229191	0.496664	0.0102861	0.0198329	0.604024	-5.01892	11.3476	0.658288	-0.291967	0.121688	0.0164419	0.290646	0.121169	0.0164705	0.00132158	0.045868	0.977015
	gSweet intensity	rs855749 G	-0.122775	0.0686262	0.073636	-0.0350009	0.0560388	0.532258	-0.115384	0.0649278	0.0755767	-0.0554771	0.0465447	0.233322	-0.0599071	0.0373587	0.108838	-0.0628677	0.0529674	0.235287	0.00289665	0.0140109	0.836215	0.00602343	0.0304841	0.843367	-0.00301774	0.0153854	0.844502	0.0176869	0.0133125	0.18401	12.3134	7.61575	0.105942	-0.165787	0.0816925	0.0424402	0.183385	0.0813408	0.0241819	-0.017598	0.0307899	0.567637
		rs7897266 G	0.0931876	0.112319	0.406742	0.0204868	0.0917083	0.823235	0.0894403	0.106265	0.399991	0.0675969	0.0761721	0.37487	0.0218434	0.0611438	0.720914	0.0713442	0.0866834	0.410501	-0.0162189	0.0229283	0.479348	0.0952583	0.0498788	0.0561852	0.0169584	0.0251776	0.50061	0.0259226	0.0217862	0.234125	5.22535	12.4658	0.675097	-0.0595815	0.133712	0.655899	0.0681087	0.133142	0.608977	-0.00852721	0.050388	0.865618
		rs11062194 C	0.0801042	0.130711	0.539998	-0.0182454	0.106724	0.86426	0.0347585	0.123668	0.778668	-0.0527364	0.088646	0.551915	0.087495	0.0711508	0.218831	-0.00739074	0.10088	0.941598	-0.0184604	0.0266825	0.489042	-0.0426338	0.0580539	0.462731	-0.0260135	0.0292997	0.374645	-0.0162476	0.0253545	0.521654	6.51248	14.5069	0.653496	0.211697	0.155594	0.173677	-0.120343	0.15494	0.437348	-0.0913544	0.058632	0.119239
		rs9382222 C	0.0815149	0.0730573	0.264546	0.0200067	0.0596527	0.73734	0.0602508	0.0691215	0.38341	0.00788354	0.0495488	0.873588	0.0523672	0.0397689	0.187937	0.0291477	0.0563854	0.605211	0.00165574	0.0149143	0.911605	0.0356054	0.0324479	0.272529	0.0133494	0.016377	0.415013	-0.00494932	0.0141719	0.72692	-10.1967	8.10754	0.208535	0.131711	0.0869668	0.129927	-0.178276	0.0865886	0.0395281	0.0465648	0.0327726	0.155389
		rs2192762 A	-0.00725195	0.0749515	0.922922	-0.0194382	0.061196	0.750765	0.00442927	0.0709121	0.950197	0.0268123	0.0508301	0.597865	-0.022383	0.0408003	0.583292	0.0151311	0.0578446	0.793649	0.015746	0.0152994	0.303412	-0.0593084	0.0332844	0.0747977	0.0254027	0.0167994	0.130532	0.00754779	0.0145384	0.603659	4.96299	8.31819	0.550758	-0.0178019	0.0892256	0.841863	-0.0203633	0.0888453	0.818718	0.0381652	0.0336215	0.256341
		rs10889761 T	0.0575452	0.0734606	0.433439	0.0593927	0.0599779	0.322077	0.0464774	0.0695021	0.503688	0.0538404	0.0498184	0.279839	-0.00736301	0.0399903	0.853923	0.0649082	0.0566924	0.252267	0.0108775	0.0149959	0.468241	0.0138774	0.0326276	0.670606	0.0167307	0.0164666	0.309634	-0.00525984	0.0142497	0.712047	14.9125	8.15077	0.0673392	0.109358	0.0874472	0.21112	-0.126401	0.0870723	0.146618	0.0170431	0.0329551	0.605055
	Sucrose intensity	rs78873212 A	-0.0358259	0.106556	0.736713	0.00967247	0.0870009	0.911478	-0.0853315	0.100811	0.397317	-0.0407698	0.0722635	0.572641	-0.0445617	0.0580039	0.442353	0.00873573	0.0822362	0.915404	0.0336068	0.0217495	0.122332	0.00419938	0.0473261	0.929296	-0.0355791	0.0238833	0.13633	-0.00957094	0.0206689	0.643331	2.7667	11.8261	0.815029	0.00221953	0.12685	0.98604	-0.021178	0.126309	0.866847	0.0189585	0.0478012	0.691662
		rs7602024 A	0.110235	0.0830108	0.184218	0.00966046	0.0677818	0.88667	0.0802766	0.0785397	0.306748	0.0665144	0.0562973	0.237436	0.0137622	0.0451915	0.760729	0.0964729	0.0640632	0.132121	0.00411866	0.0169466	0.807981	-0.0124306	0.0368713	0.736022	-0.0221321	0.018608	0.234313	0.0305184	0.0161006	0.0580544	11.214	9.21242	0.223529	0.101778	0.0988231	0.30308	-0.129168	0.098399	0.189311	0.0273906	0.0372409	0.462053
		rs995398 C	0.0492251	0.068247	0.470753	0.05076	0.0557214	0.362336	0.0654578	0.0645675	0.310706	0.041644	0.0462833	0.368266	0.0238138	0.0371514	0.521539	0.0254112	0.0526712	0.629495	0.0162623	0.013931	0.243096	0.0494889	0.0303084	0.102531	0.00752892	0.0152985	0.622633	-0.0040874	0.0132384	0.757514	-10.6852	7.57319	0.158296	0.0591844	0.0812444	0.466339	-0.0278895	0.0808996	0.730294	-0.0312948	0.0306151	0.306707
		rs7849014 T	-0.0105509	0.145961	0.942376	0.0305919	0.119174	0.797415	-0.000412513	0.138095	0.997617	0.00413868	0.0989881	0.966651	-0.00455119	0.0794559	0.954324	-0.0059997	0.112647	0.957525	-0.0197586	0.029795	0.507247	0.0274026	0.0648269	0.672519	0.0355359	0.0327169	0.27743	-0.0179999	0.0283121	0.52494	16.1813	16.198	0.317831	-0.0143724	0.173759	0.93408	-0.0302549	0.173018	0.861188	0.0446272	0.0654772	0.495525
		rs61894278 G	0.00704705	0.0673149	0.916625	0.0691538	0.0549572	0.208302	0.0858656	0.0636819	0.177573	0.0298526	0.0456509	0.513169	0.056013	0.03664	0.126357	-0.0489659	0.0519491	0.345918	0.00476537	0.0137412	0.728752	0.0126055	0.0298971	0.673303	0.00424483	0.0150893	0.778475	0.0386951	0.0130522	0.00303672	6.09612	7.47047	0.414501	-0.0919385	0.0801301	0.251255	0.132899	0.0797833	0.0957924	-0.0409602	0.0301952	0.174963
		rs61905845 G	0.181944	0.0858802	0.0341485	0.0429436	0.0701322	0.540336	0.209407	0.0812441	0.0099645	0.0570754	0.0582516	0.327202	0.152331	0.0467373	0.00112019	0.0296125	0.0662919	0.655101	-0.00194479	0.0175346	0.911688	0.0280465	0.0381497	0.462251	-0.0111946	0.0192545	0.560981	0.0103365	0.0166616	0.535021	-0.968377	9.53328	0.919093	0.200817	0.102239	0.0495316	-0.165347	0.101809	0.104383	-0.0354703	0.0385324	0.357314
		rs8081814 T	-0.148966	0.106716	0.162769	-0.198966	0.0871187	0.0223991	-0.191244	0.100958	0.0582109	-0.146854	0.072366	0.0424487	-0.0443898	0.058096	0.444838	-0.104577	0.0823608	0.204205	-0.0246798	0.0217851	0.257291	-0.0333424	0.0474002	0.481806	-0.00686378	0.0239235	0.774191	-0.00605041	0.0207019	0.77009	-22.323	11.8411	0.0594271	-0.0203459	0.127051	0.872774	0.0553732	0.126508	0.661609	-0.0350274	0.0478762	0.464414
		rs72936627 G	0.0151377	0.0821118	0.853739	0.0517041	0.0670408	0.440585	0.0525613	0.0776851	0.498677	0.0265131	0.0556862	0.634001	0.0260482	0.0446981	0.560068	-0.0109105	0.0633708	0.863307	0.00832078	0.0167617	0.619609	0.00243308	0.0364693	0.946809	0.0182842	0.0184054	0.32053	0.0149641	0.0159269	0.34747	-12.8402	9.11153	0.158795	0.0073553	0.0977499	0.94002	-0.0405944	0.0973325	0.676636	0.0332391	0.0368343	0.366867
		rs10205708 G	-0.100568	0.0895432	0.261407	-0.110776	0.0731067	0.129733	-0.0592769	0.0847204	0.484143	-0.134373	0.0607167	0.0269104	0.0750956	0.0487417	0.123422	-0.175664	0.0690901	0.0110185	-0.0198084	0.0182789	0.278531	-0.00783733	0.0397721	0.843787	-0.0181238	0.0200724	0.366589	-0.00692959	0.0173699	0.689943	-3.65379	9.93836	0.713145	-0.0920186	0.106599	0.388034	0.096795	0.106144	0.361831	-0.00477635	0.0401716	0.905358
	Sucrose sweetness	rs1343763 A	0.0857503	0.0718247	0.232549	0.00173011	0.058647	0.976466	0.0930046	0.0679525	0.17113	-0.0245433	0.0487128	0.614386	0.117548	0.0390855	0.0026403	-0.0317976	0.0554344	0.566245	-0.020368	0.0146615	0.164797	0.018912	0.0319019	0.553315	-0.00382575	0.0161012	0.812191	-0.00951144	0.0139327	0.49483	5.62211	7.97159	0.480658	0.0626524	0.0855069	0.463746	-0.0317921	0.085144	0.708864	-0.0308603	0.0322215	0.338207
		rs13027837 A	0.0224206	0.0931532	0.809803	-0.0133926	0.0760576	0.86023	-0.00869035	0.0881331	0.921454	0.0130736	0.0631749	0.836058	-0.021764	0.050709	0.667791	0.0441846	0.0718912	0.538829	-0.0431514	0.0190114	0.0232411	0.0296003	0.0413724	0.47434	0.00504714	0.0208813	0.809012	-0.00760861	0.0180692	0.673703	8.66856	10.3379	0.401757	0.0524676	0.110893	0.636125	-0.120105	0.110416	0.276728	0.0676372	0.041784	0.105533
		rs4441621 T	-0.0587303	0.0729051	0.420507	-0.0789826	0.0595225	0.184556	-0.00432483	0.068978	0.950008	-0.0614592	0.0494409	0.213863	0.0571344	0.0396844	0.149975	-0.115865	0.0562564	0.0394617	-0.00712335	0.0148827	0.632209	-0.00264561	0.0323812	0.934885	0.0295786	0.0163405	0.0703007	-0.00743606	0.0141419	0.599026	7.33761	8.09098	0.364486	0.0449286	0.0867912	0.604703	-0.0570961	0.0864206	0.508833	0.0121674	0.0327062	0.709883
		rs9685484 G	0.0359273	0.068689	0.600955	0.0206441	0.0560834	0.712808	0.0696662	0.0649846	0.283725	0.0344362	0.0465831	0.459775	0.03523	0.0373908	0.346105	0.000697238	0.0530123	0.989506	0.00651642	0.0140218	0.642131	-0.0741061	0.0305	0.0151267	-0.0207766	0.0153963	0.177218	-0.00345038	0.013324	0.795671	-1.85008	7.62347	0.808257	0.019982	0.0817714	0.806953	-0.0120577	0.081423	0.882276	-0.00792425	0.0308144	0.797059
		rs10155613 C	-0.0530032	0.161727	0.74312	-0.126976	0.13193	0.335846	-0.173723	0.152868	0.255806	-0.080133	0.109718	0.465191	-0.09359	0.0878309	0.286642	0.0405869	0.125005	0.745428	-0.0174791	0.0329948	0.596294	-0.0105817	0.071812	0.882856	-0.0370314	0.0362311	0.306762	-0.044902	0.0313832	0.152526	10.008	17.9624	0.577428	0.102673	0.192581	0.593946	-0.260968	0.191897	0.173877	0.158296	0.0724437	0.0289043
		rs10113810 A	-0.0411522	0.0680558	0.545402	-0.0220862	0.0555666	0.691026	-0.0628326	0.0643864	0.329151	-0.00330342	0.0461549	0.942943	-0.0595292	0.0370435	0.10808	0.018377	0.0525235	0.726434	0.00663274	0.0138926	0.633065	-0.0118467	0.0302267	0.695118	-0.00296965	0.0152556	0.845663	0.0152041	0.0132005	0.249434	7.71046	7.55256	0.307321	-0.0925791	0.0810134	0.253162	0.0229419	0.0806725	0.776122	0.0696372	0.0305234	0.0225415
		rs4743910 T	0.0343374	0.0988181	0.728237	0.0688306	0.0806806	0.393608	0.00533147	0.093493	0.954526	0.0402174	0.0670159	0.54844	-0.034886	0.0537923	0.516655	0.0692234	0.0762618	0.364052	0.053218	0.020166	0.00832668	0.0049338	0.0438895	0.910497	0.0122302	0.0221509	0.58087	0.0247461	0.0191668	0.196698	5.93868	10.9671	0.588173	-0.0123134	0.117638	0.916638	0.0406399	0.117136	0.728639	-0.0283265	0.0443296	0.522837
		rs994178 A	-0.020787	0.068586	0.761835	-0.0364512	0.0559982	0.515101	-0.0462958	0.0648885	0.475572	-0.013222	0.0465138	0.776217	-0.0330738	0.0373346	0.375704	0.0122868	0.0529322	0.816446	-0.00400502	0.0140008	0.774839	-0.0518505	0.0304581	0.0887166	0.0187151	0.0153733	0.223488	0.0266259	0.0133016	0.0453395	-1.49264	7.612	0.844542	0.0114533	0.0816483	0.888444	0.0107498	0.0813003	0.89481	-0.0222031	0.0307673	0.470527
		rs278043 T	0.0950671	0.0908413	0.295344	0.0279665	0.0741731	0.706148	0.0351184	0.0859492	0.682845	0.0551209	0.0616077	0.370962	-0.0200025	0.0494528	0.68587	0.11507	0.0701029	0.100734	0.00599879	0.0185446	0.746339	0.0199535	0.040348	0.620937	0.0190104	0.0203632	0.350549	0.0217701	0.0176205	0.21667	-25.6934	10.0766	0.0107917	0.0623406	0.108145	0.564321	-0.0442354	0.107685	0.681239	-0.0181053	0.0407533	0.656859
		rs35003134 A	0.0237308	0.0690654	0.731155	-0.0257299	0.0563902	0.648194	0.00364114	0.0653436	0.955563	0.0119635	0.046839	0.798405	-0.00832236	0.0375968	0.824818	0.0320531	0.0533015	0.547616	-0.024531	0.0140968	0.0818539	-0.0228479	0.0306743	0.456374	0.00734739	0.0154817	0.635091	-0.0123965	0.0133964	0.354798	10.1404	7.66403	0.185823	0.012886	0.0822191	0.875462	-0.0199305	0.0818685	0.807665	0.00704441	0.0309831	0.820145
		rs2834114 T	0.0244093	0.0686249	0.722078	0.0232136	0.0560306	0.678661	0.0616745	0.0649242	0.34216	0.00276672	0.0465404	0.952596	0.0589078	0.037353	0.114811	-0.0344985	0.0529614	0.514809	-0.00847159	0.0140085	0.545361	0.0134086	0.0304791	0.659999	0.0038992	0.015383	0.799906	0.00771776	0.0133113	0.562068	8.45935	7.6155	0.266675	0.0552471	0.0816931	0.49888	-0.0406278	0.0813456	0.617474	-0.0146192	0.0307852	0.634883
		rs62485870 T	-0.0229691	0.084927	0.786813	0.0189405	0.069341	0.784743	-0.0254934	0.0803499	0.751037	0.0112792	0.057596	0.844744	-0.0367727	0.04623	0.426381	0.0138036	0.0655436	0.833202	0.0168402	0.0173358	0.331364	0.00452157	0.0377197	0.904586	-0.00751475	0.0190372	0.693042	-0.0180284	0.0164728	0.273788	-2.10208	9.42557	0.823525	-0.163898	0.10109	0.104979	0.145114	0.100661	0.149441	0.0187837	0.0380982	0.621998
	Sucrose liking	rs10953405 A	-0.0509029	0.0955556	0.594248	-0.0194948	0.0780198	0.802693	-0.0661082	0.0904048	0.464644	-0.0314359	0.0648042	0.627621	-0.0346722	0.0520166	0.505067	-0.0162307	0.073747	0.825808	0.00519369	0.0195063	0.790046	-0.00953189	0.0424407	0.8223	-0.00498206	0.02142	0.816084	-0.0137695	0.0185351	0.457564	12.7765	10.6039	0.228276	-0.0602037	0.113754	0.596646	0.0262303	0.11327	0.816874	0.0339735	0.0428659	0.428055
		rs1436814 T	0.168193	0.11315	0.137186	0.0943608	0.0923896	0.307118	0.0910261	0.10706	0.395211	0.0489414	0.0767427	0.523661	0.0420848	0.0615998	0.494497	0.126108	0.0873258	0.148735	-0.0277574	0.0230987	0.229509	0.0282103	0.0502591	0.574607	0.0235103	0.0253654	0.354016	-0.00711726	0.0219503	0.745759	2.36601	12.5591	0.850575	0.160805	0.134704	0.232596	-0.194786	0.134126	0.146457	0.0339807	0.0507636	0.50326
		rs7795216 G	0.0881438	0.0963049	0.360076	0.0101867	0.0786337	0.896927	0.016334	0.0911181	0.857735	-0.0117579	0.0653146	0.85714	0.028092	0.0524262	0.592081	0.0600518	0.0743252	0.41913	-0.0292095	0.0196579	0.137337	-0.0673079	0.0427699	0.11558	0.00510185	0.0215885	0.813187	-0.0110714	0.018681	0.553425	-3.33695	10.6887	0.754898	0.106174	0.114646	0.35441	-0.153161	0.114152	0.179712	0.0469867	0.043202	0.276793
		rs710411 A	0.0612888	0.0705994	0.385347	0.0236756	0.0576444	0.681287	0.0178844	0.0667967	0.788902	0.0137496	0.0478807	0.773992	0.00413475	0.0384331	0.914328	0.057154	0.0544852	0.294209	-0.0136426	0.0144117	0.343843	-0.00712588	0.0313572	0.820234	0.0303273	0.0158235	0.0553149	0.029806	0.013692	0.0295096	1.32624	7.83569	0.865598	-0.0539851	0.0840462	0.520674	6.6069e-05	0.0836895	0.99937	0.0539191	0.0316681	0.0886649
		rs17127163 A	0.0362356	0.101871	0.722072	0.0823084	0.0831722	0.322384	0.0487567	0.0963803	0.612952	0.0388401	0.0690865	0.573994	0.00991665	0.0554551	0.85808	0.0263189	0.0786203	0.737813	0.00543372	0.0207954	0.79387	0.0516086	0.0452428	0.254018	0.00462624	0.0228355	0.83946	0.0264934	0.0197588	0.179999	13.2195	11.3048	0.242279	0.0926307	0.12127	0.444978	-0.0102629	0.120756	0.932272	-0.0823678	0.0456933	0.0714741
		rs11568814 C	-0.0721499	0.140445	0.607456	0.11827	0.114666	0.302363	-0.0752931	0.132876	0.570969	0.049209	0.0952475	0.605415	-0.124502	0.0764453	0.103417	0.0523521	0.108391	0.629109	0.00892126	0.0286699	0.755676	0.041939	0.0623772	0.501378	0.00150021	0.0314827	0.961994	0.000818527	0.0272431	0.976031	28.9624	15.5826	0.0631054	-0.0673713	0.167194	0.68699	0.0445657	0.166482	0.788942	0.0228056	0.0630046	0.717383
		rs4887033 T	-0.0195966	0.0696823	0.778541	0.0451171	0.0568927	0.427783	-0.0118404	0.0659271	0.857472	0.0233442	0.0472569	0.621326	-0.0351846	0.0379312	0.353641	0.015588	0.0537782	0.771931	0.00440013	0.0142245	0.757073	0.0136146	0.0309487	0.660013	0.00152981	0.0156201	0.921983	-0.0100853	0.0135163	0.455585	9.10208	7.73273	0.239187	0.0147872	0.0829533	0.858523	-0.011461	0.0825998	0.889648	-0.00332618	0.0312598	0.915263
		rs35253088 T	0.0423471	0.0903999	0.639477	-0.0444041	0.073809	0.547447	0.0690112	0.0855263	0.419741	-0.0156365	0.061308	0.79869	0.0846477	0.0492044	0.0854006	-0.0423006	0.0697668	0.544319	-0.0138405	0.0184534	0.453258	-0.0155653	0.0401505	0.698265	-0.00506626	0.0202642	0.802584	0.00194699	0.0175354	0.911593	-2.46859	10.033	0.805651	0.140116	0.107609	0.192916	-0.0786167	0.107156	0.463168	-0.0614989	0.0405499	0.12939
		rs1497980 T	0.0579448	0.12711	0.648497	0.105289	0.103779	0.310343	0.0419767	0.12026	0.727059	0.0463372	0.0862033	0.59091	-0.00436051	0.0691947	0.949753	0.0623053	0.0980979	0.525354	0.029469	0.0259462	0.256076	0.0826764	0.05645	0.143059	-0.0225223	0.0284925	0.429272	-0.0299315	0.0246546	0.224761	-2.49331	14.1073	0.859717	-0.0911812	0.151317	0.546796	0.129655	0.150669	0.389515	-0.0384741	0.0570213	0.49986
		rs62215296 G	-0.0368963	0.0734235	0.615316	-0.0681008	0.0599459	0.255965	-0.0676744	0.0694644	0.329962	-0.050847	0.0497927	0.307195	-0.0168274	0.0399693	0.673756	-0.0200689	0.0566659	0.723224	-0.00362982	0.0149884	0.808648	-0.060501	0.0326058	0.0635474	-0.014008	0.0164583	0.394721	-0.01584	0.0142416	0.266062	-4.9815	8.1487	0.540997	0.0375789	0.0874071	0.667255	-0.0616282	0.0870333	0.478899	0.0240492	0.0329376	0.465317
	gsweet	rs623965 G	0.0867402	0.0805834	0.281771	0.041646	0.065701	0.526178	0.101829	0.0762425	0.181711	-0.0291929	0.0545316	0.592427	0.131022	0.0438705	0.00282772	-0.0442814	0.0620093	0.475175	0.00771711	0.0164005	0.637977	-0.0325476	0.0357656	0.36283	0.000226585	0.018055	0.989987	0.00365684	0.0155874	0.814522	-0.950687	8.94648	0.915375	0.125481	0.0960798	0.191578	-0.108163	0.0956297	0.258052	-0.0173175	0.0360924	0.631372
		rs167132 T	-0.125602	0.0877231	0.152229	-0.0301692	0.07163	0.67363	-0.108683	0.0829967	0.190396	-0.0476468	0.0594959	0.423241	-0.0610364	0.0477542	0.201228	-0.0645655	0.0677049	0.340291	0.00885724	0.0179087	0.620909	-0.00941715	0.038965	0.809031	0.00829045	0.0196657	0.673347	0.00239297	0.0170175	0.888174	-33.648	9.72639	0.000543282	-0.137853	0.104431	0.186849	0.155554	0.103984	0.134695	-0.0177011	0.0393561	0.652886
		rs10762308 G	0.0239527	0.0677447	0.723666	0.0702538	0.0553084	0.204033	-0.0183472	0.0640939	0.774688	0.0596785	0.04594	0.193952	-0.0780257	0.0368706	0.0343495	0.101978	0.0522742	0.0511016	0.0353963	0.013825	0.010471	0.0418994	0.0300858	0.16375	-0.00989039	0.0151855	0.514862	0.00365746	0.0131407	0.780764	-7.89623	7.51792	0.293593	-0.0791141	0.0806435	0.326596	0.0952862	0.0802981	0.235389	-0.016172	0.0303903	0.594636
Candidate gene	TAS1R2	rs12033832 A	0.0123319	0.0713146	0.862716	-0.0124502	0.0582268	0.830689	0.0269167	0.0674709	0.689946	0.0302634	0.0483635	0.531492	-0.00334673	0.0388212	0.931302	0.0156786	0.0550378	0.775749	0.0234554	0.0145561	0.107124	-0.0015337	0.0316739	0.961381	-0.0224342	0.0159845	0.160498	0.014209	0.0138325	0.304342	-3.24148	7.91471	0.682143	-0.0790291	0.0848931	0.351913	0.112012	0.0845279	0.18515	-0.0329826	0.0319905	0.302557
		rs3935570 T	-0.0116643	0.077196	0.8799	-0.00109724	0.0630395	0.986113	-0.00470333	0.0730406	0.948658	-0.0206332	0.0523656	0.693572	0.0159299	0.0420239	0.704644	-0.0275942	0.0595759	0.643246	0.0207215	0.0157542	0.188436	0.0133454	0.0342792	0.697051	-0.022322	0.0172956	0.196865	0.0336964	0.0149685	0.0243949	-6.90599	8.56602	0.420141	-0.0567884	0.0919097	0.536673	0.0859964	0.0915285	0.347464	-0.029208	0.0346346	0.399068
		rs35874116 A	0.00038835	0.0721526	0.995706	-0.00248604	0.058911	0.96634	-0.0172782	0.0682639	0.800189	-0.0237734	0.048932	0.627087	0.00649517	0.0392772	0.868658	-0.00610682	0.0556846	0.912675	-0.00138627	0.0147288	0.925016	0.013278	0.0320457	0.678629	0.0158041	0.016173	0.328497	-0.00775545	0.0139955	0.579495	-2.46397	8.00775	0.758317	-0.0178812	0.0858936	0.835094	0.0665677	0.0855254	0.436386	-0.0486865	0.0323646	0.132529
		rs12137730 A	-0.0435916	0.0709941	0.539217	-0.0302397	0.0579653	0.601899	-0.0120856	0.067169	0.857212	-0.0133968	0.0481475	0.78083	0.0013112	0.0386473	0.972936	-0.0449028	0.0547899	0.412493	-0.00450085	0.0144925	0.756138	-0.027501	0.0315309	0.383122	-0.031939	0.0159115	0.0447418	0.00625539	0.0137711	0.649664	-8.13301	7.87863	0.30196	-0.0466107	0.084515	0.581296	0.06573	0.0841536	0.434776	-0.0191194	0.0318482	0.5483
		rs7534618 T	-0.0244908	0.0710002	0.730146	0.0169575	0.0579781	0.769924	-0.0323925	0.0671848	0.629716	-0.035374	0.0481768	0.46281	0.0029815	0.0386453	0.938505	-0.0274723	0.0547989	0.616149	-0.0254978	0.0144851	0.0783876	0.0051596	0.0315334	0.870031	0.0166797	0.0159178	0.294725	-0.0174489	0.0137824	0.205531	1.60124	7.88564	0.839093	0.0696444	0.0845981	0.41039	-0.0918726	0.0842069	0.275281	0.0222282	0.0318929	0.485839
		rs9701796 G	0.0652819	0.079913	0.413996	-0.00992271	0.0652491	0.879131	0.0344849	0.0756079	0.648326	0.0287811	0.0541965	0.595394	0.00570376	0.0435031	0.895689	0.0595781	0.0616732	0.33405	0.00856835	0.0163133	0.599428	-0.00205996	0.0354938	0.95372	0.01773	0.0179131	0.322304	-0.0103774	0.0155012	0.503215	5.97571	8.86902	0.500469	0.062291	0.0951333	0.512625	-0.0826509	0.0947264	0.382942	0.0203599	0.0358498	0.570099
	TAS1R3	rs307355 C	0.142851	0.145807	0.32724	0.190895	0.119039	0.108824	0.235747	0.137937	0.0874605	0.193343	0.0988708	0.0505479	0.0424046	0.0793744	0.593189	0.100447	0.112529	0.372075	-0.00031198	0.0297654	0.991637	0.0424883	0.0647605	0.511783	-0.00618521	0.0326854	0.849913	0.0120473	0.0282837	0.670155	6.73946	16.1827	0.677082	0.199863	0.173572	0.249565	-0.137155	0.172838	0.427477	-0.0627081	0.0654095	0.337731
		rs35744813 C	0.157923	0.145852	0.278937	0.203037	0.119075	0.0882018	0.249477	0.137978	0.0706199	0.205202	0.0989001	0.0380236	0.0442744	0.0793994	0.577118	0.113648	0.112564	0.312691	7.03652e-05	0.0297749	0.998114	0.0484479	0.0647806	0.45455	-0.00122633	0.0326959	0.970081	0.0125583	0.0282926	0.657145	6.94477	16.1879	0.667924	0.218826	0.173625	0.207576	-0.156684	0.172891	0.36482	-0.0621421	0.0654303	0.342262
	GNAT3	rs7792845 T	0.00619004	0.068802	0.928314	-0.0618347	0.0561723	0.271006	-0.0354122	0.0650932	0.586437	-0.0248602	0.0466597	0.594184	-0.010552	0.0374532	0.778149	0.0167421	0.0530986	0.752539	-0.00803424	0.0140446	0.567299	-0.0619572	0.0305523	0.0425932	0.00663185	0.0154226	0.667197	-0.0414674	0.01334	0.00188515	3.40063	7.63583	0.656074	0.00606838	0.0819052	0.94094	-0.0142333	0.081556	0.861458	0.00816497	0.0308647	0.791368
		rs940541 T	-0.18576	0.0698163	0.007809	-0.146572	0.0570047	0.0101467	-0.184522	0.0660516	0.00522118	-0.103945	0.0473529	0.0281759	-0.0805773	0.0380099	0.0340361	-0.105183	0.0538895	0.050984	-0.00914694	0.0142561	0.521137	-0.0611473	0.0310128	0.0486705	0.00594489	0.0156549	0.704141	-0.0269441	0.0135444	0.0466908	1.32668	7.75096	0.864099	-0.117187	0.0831315	0.158668	0.0919405	0.08278	0.266738	0.0252468	0.0313288	0.420338
		rs1107660 T	-0.17313	0.0711164	0.0149302	-0.137463	0.058184	0.0181673	-0.181407	0.0674042	0.00712792	-0.09996	0.0483706	0.0388008	-0.0814466	0.0387142	0.03542	-0.0916833	0.0548836	0.0948488	-0.0042675	0.0144983	0.7685	-0.0589196	0.0315705	0.062028	0.0146551	0.0159211	0.357339	-0.0241747	0.0137523	0.0788001	-0.940227	7.89421	0.905196	-0.133506	0.0845168	0.114219	0.112704	0.0841466	0.180475	0.0208018	0.0318816	0.514111
		rs1107657 T	-0.179531	0.0697267	0.0100431	-0.140878	0.0569316	0.0133562	-0.179825	0.0659666	0.00642052	-0.101354	0.0472917	0.0321208	-0.0784712	0.0379607	0.0387411	-0.10106	0.0538199	0.0604433	-0.00746552	0.0142376	0.600045	-0.0570459	0.030973	0.0655322	0.00635705	0.0156345	0.684306	-0.0270983	0.0135267	0.0451679	0.516899	7.74088	0.946762	-0.118544	0.083023	0.153365	0.0958113	0.0826717	0.246506	0.0227324	0.0312881	0.467517
		rs1524600 C	-0.0574526	0.116625	0.622286	0.0470038	0.0950996	0.621134	-0.00848636	0.11023	0.938635	0.0278759	0.0791626	0.724744	-0.0363623	0.0633602	0.566049	-0.0210903	0.0901439	0.815019	-0.0079537	0.0238844	0.739134	0.000330953	0.0518815	0.99491	0.0428594	0.0262028	0.101936	0.0119583	0.0226345	0.597287	-14.8415	12.9474	0.251699	0.0391531	0.139093	0.778341	-0.0240571	0.138482	0.862089	-0.015096	0.0524658	0.773558
		rs6467217 T	-0.0748	0.115947	0.518861	0.0321154	0.0947223	0.73458	-0.0217948	0.109632	0.842423	0.0166122	0.0786742	0.832773	-0.0384069	0.0632303	0.543589	-0.036393	0.0895823	0.684565	-0.0093442	0.0237687	0.694231	-0.00663366	0.0516623	0.897831	0.0426143	0.0260844	0.102349	0.00785322	0.0225452	0.727597	-14.6375	12.8877	0.256077	0.00639122	0.138422	0.963174	0.00395468	0.137835	0.977111	-0.0103459	0.0522333	0.842993
		rs6970109 C	-0.0726995	0.115346	0.52853	0.0341113	0.0941981	0.717267	-0.0175613	0.10905	0.872066	0.021429	0.0782657	0.784245	-0.0389903	0.062877	0.535202	-0.0337092	0.0891202	0.705257	-0.00664679	0.0236409	0.778596	-0.00745727	0.0513828	0.88461	0.0440489	0.0259468	0.0896	0.0068777	0.0224304	0.759135	-13.2937	12.8428	0.300642	0.0223529	0.137728	0.871074	-0.0112262	0.137107	0.934744	-0.0111267	0.0519327	0.830354
		rs6975345 T	-0.0639058	0.108234	0.554906	0.0315768	0.0883835	0.720896	0.00127267	0.102414	0.990085	0.0186408	0.0734093	0.799555	-0.0173681	0.0589327	0.768221	-0.0465377	0.0835297	0.577443	-0.00035026	0.0220946	0.987352	-0.0113117	0.0480756	0.813988	0.0479487	0.02426	0.0481285	0.0130167	0.0210006	0.535387	-9.94958	12.0135	0.407576	0.0385189	0.128869	0.765022	-0.0489525	0.128308	0.702822	0.0104336	0.0485616	0.829886
		rs10242727 A	-0.0611188	0.108237	0.572304	0.0344669	0.0883735	0.696533	0.00374862	0.102405	0.9708	0.0210046	0.0734049	0.774771	-0.017256	0.0589207	0.769629	-0.0438628	0.0835332	0.599528	-8.90857e-05	0.0220951	0.996783	-0.00881734	0.048073	0.854475	0.0478753	0.0242585	0.0484576	0.0133012	0.020995	0.526393	-9.86713	12.012	0.411415	0.0424425	0.128851	0.741866	-0.0515424	0.128302	0.687892	0.00909981	0.0485559	0.851343
		rs6467192 G	-0.0606518	0.108334	0.575588	0.0335542	0.0884533	0.70444	0.00186032	0.102497	0.98552	0.0198414	0.0734712	0.787122	-0.0179811	0.0589739	0.760449	-0.0426707	0.0836086	0.609808	0.00148336	0.022115	0.946523	-0.0103609	0.0481164	0.829514	0.0479403	0.0242804	0.0483556	0.0126359	0.021014	0.547646	-9.36444	12.023	0.436067	0.0325111	0.128968	0.800978	-0.041774	0.128418	0.744962	0.0092629	0.0485997	0.848846
	GLUT2	rs5400 C	-0.0785035	0.0999693	0.432308	-0.0392104	0.0816241	0.630968	-0.0619043	0.0945824	0.512803	-0.0327472	0.0677985	0.629099	-0.029157	0.0544205	0.592126	-0.0493465	0.0771533	0.522452	0.0283354	0.0204059	0.164986	0.0721572	0.0443965	0.104129	-0.0202385	0.0224089	0.36647	-0.000515453	0.019392	0.978795	-25.6454	11.09	0.0207699	-0.140106	0.119004	0.239093	0.140137	0.118497	0.236982	-3.16132e-05	0.0448478	0.999438

## Sheet: Table S7
Table S7. Associations between all primary and secondary SNPs and all dietary outcomes for participants with a BMI ≥25. This table corresponds to Figure 3 in the manuscript. *Sucrose and all monosaccharides. Yellow icons indicate a P-value <0.05 and red icons indicate a P-value <0.005. SNP: Single nucleotide-polymorphism. EA: Effect allele. SE: Standard error.
		SNP EA	Total sugar			Added sugar			Sweet tasting sugars*			Sucrose			Monosaccharides			Disaccharides			Sweets and chocolate			SSB			Ice cream			Cakes			Total energy			Carbohydrates			Fat			Protein
			β	SE	P-value	β	SE	P-value	β	SE	P-value	β	SE	P-value	β	SE	P-value	β	SE	P-value	β	SE	P-value	β	SE	P-value	β	SE	P-value	β	SE	P-value	β	SE	P-value	β	SE	P-value	β	SE	P-value	β	SE	P-value
Associated trait in Hwang et al.	Total sugar intake	rs11577403 A	0.0831482	0.0689468	0.227851	0.0712517	0.0562639	0.205401	0.0843084	0.0653823	0.197261	0.0606728	0.0462806	0.189892	0.0236357	0.0358429	0.509636	0.0595125	0.0532116	0.263414	0.0162462	0.014157	0.251167	0.0455828	0.0316797	0.150216	0.0056759	0.0158598	0.720441	-0.00320385	0.0136584	0.814547	2.35736	7.68919	0.759167	0.107731	0.0787758	0.171474	-0.075455	0.0778496	0.332445	-0.0322761	0.0326534	0.322955
		rs7424551 G	0.0350119	0.0702	0.617969	0.0161461	0.0572874	0.778068	-0.00337082	0.0665721	0.959618	0.018352	0.0471226	0.696949	-0.0217228	0.0364926	0.551677	0.0567347	0.0541763	0.295018	-0.00830155	0.0144142	0.564675	0.0350077	0.0322551	0.277794	-0.00810833	0.0161472	0.615571	0.00484037	0.013906	0.727787	15.3678	7.82601	0.0495903	-0.0169197	0.0802098	0.832936	-0.0349158	0.0792631	0.65958	0.0518354	0.0332431	0.118957
		rs35267617 T	-0.0714021	0.0665059	0.283015	-0.0504802	0.0542731	0.352331	-0.0961378	0.063065	0.12743	-0.0756662	0.0446394	0.090092	-0.0204716	0.0345737	0.553785	-0.0509305	0.0513277	0.321091	-0.00700448	0.0136563	0.608022	-0.0237387	0.0305598	0.437296	0.0167848	0.0152975	0.272566	0.0129927	0.0131742	0.324045	8.84282	7.41603	0.233132	-0.0200047	0.0759919	0.792364	0.0181772	0.0750955	0.808742	0.00182752	0.0314983	0.953734
		rs6911544 A	0.109738	0.086185	0.202943	0.0865246	0.0701022	0.21713	0.172623	0.0816142	0.034443	0.097415	0.0577195	0.0914907	0.0752077	0.0448556	0.0936366	0.0345304	0.0665112	0.603655	0.00640435	0.017679	0.717166	0.038063	0.0396572	0.337176	-0.025798	0.0198488	0.193722	0.000891791	0.0171192	0.958455	1.31384	9.61593	0.891324	0.123339	0.0986276	0.211125	-0.0923959	0.0975201	0.343428	-0.0309429	0.0408599	0.448891
		rs559904 A	0.0954832	0.0738887	0.196294	0.0603727	0.0602989	0.31674	0.0584796	0.0700724	0.403983	0.0587917	0.0495991	0.235908	-0.000312143	0.0384131	0.993517	0.0957954	0.0570223	0.0929916	-0.00628453	0.0151726	0.678734	0.0310744	0.0339526	0.36009	0.0063623	0.0169968	0.70817	-0.013238	0.0146371	0.365795	-7.50431	8.23989	0.362457	0.123003	0.0844222	0.145145	-0.100566	0.0834286	0.228067	-0.0224364	0.0349951	0.521451
		rs11642841 C	0.191489	0.0681471	0.00496364	0.176846	0.0556672	0.00149294	0.150143	0.0646076	0.0201473	0.139835	0.0458414	0.0022906	0.0103081	0.0353376	0.770519	0.181181	0.0527086	0.000589436	0.0129822	0.0139814	0.35315	0.0658092	0.0313365	0.035744	0.0045372	0.0157007	0.772601	-0.00573018	0.0135074	0.67141	13.0096	7.6254	0.0880187	0.100672	0.0779823	0.196745	-0.0767282	0.0771265	0.319838	-0.0239437	0.0323495	0.45922
		rs60764613 G	0.0890336	0.0922047	0.334261	0.204589	0.075223	0.00654259	0.153264	0.0874305	0.0796315	0.119184	0.0618859	0.0541455	0.0340803	0.0479326	0.477096	0.0549533	0.0711619	0.439995	0.059198	0.0189253	0.00176443	-0.039154	0.0423676	0.355428	0.00165142	0.0212095	0.937939	0.0338939	0.0182628	0.0634929	-26.6918	10.2769	0.00940874	0.0832398	0.105353	0.429482	0.0106665	0.104113	0.9184	-0.0939063	0.0436606	0.0315106
		rs838145 G	0.227263	0.0677467	0.00079741	0.140016	0.0553768	0.011471	0.196547	0.0642671	0.00223123	0.149501	0.0455103	0.00102296	0.0470468	0.0352311	0.18178	0.180216	0.0522994	0.000571325	0.0507756	0.0138856	0.000256627	0.0154251	0.0311256	0.620203	0.0349848	0.0155802	0.0247577	0.0491106	0.0134137	0.000252139	-25.7551	7.5223	0.000619634	0.228925	0.0773293	0.00307884	-0.152283	0.0764109	0.0462907	-0.0766418	0.032121	0.0170474
		rs8103840 C	0.244513	0.066093	0.000216996	0.147341	0.0539499	0.00632262	0.222666	0.0626795	0.000383175	0.166952	0.0443646	0.000168602	0.0557144	0.0343742	0.105084	0.188799	0.0510086	0.000215481	0.0519746	0.0135704	0.000128815	0.000635212	0.0303872	0.983323	0.039015	0.0152072	0.0103132	0.0467288	0.0130929	0.000359751	-16.8016	7.37157	0.0226707	0.187152	0.0755411	0.0132454	-0.115013	0.0746621	0.12348	-0.0721393	0.0313125	0.0212487
		rs838133 A	0.270111	0.0669984	5.57538e-05	0.175437	0.0546884	0.00134052	0.260233	0.0635338	4.23256e-05	0.173459	0.044976	0.000115547	0.0867737	0.0348436	0.0127747	0.183337	0.0517157	0.000394014	0.0707208	0.0137508	2.74766e-07	0.014204	0.0308067	0.644758	0.0339055	0.0154184	0.0278953	0.0502375	0.0132728	0.000154486	-11.1544	7.4753	0.135684	0.299135	0.0765543	9.37911e-05	-0.198505	0.0756786	0.00872722	-0.10063	0.0317385	0.00152525
	Sweets intake	rs2144298 T	-0.115181	0.08433	0.172018	-0.0579374	0.0688213	0.399888	-0.0790605	0.0799741	0.322891	-0.0915689	0.0566055	0.105762	0.0125083	0.0438415	0.775413	-0.127689	0.0650779	0.0497752	-0.00414782	0.0173169	0.810704	-0.0734186	0.0387462	0.0581359	0.0127411	0.0193985	0.511317	-0.0167854	0.0167055	0.315021	-9.30123	9.40424	0.322661	0.0407758	0.0963608	0.672188	-0.0456933	0.0952238	0.631342	0.00491752	0.0399414	0.902015
		rs1547578 G	-0.1212	0.0858794	0.15819	-0.159932	0.0700725	0.0224849	-0.117382	0.0814399	0.149518	-0.07788	0.0576478	0.176734	-0.0395021	0.0446459	0.37629	-0.0816975	0.0662805	0.21775	-0.00496757	0.0176352	0.77819	-0.013029	0.0394642	0.741294	-0.0273138	0.0197538	0.166779	-0.021292	0.0170121	0.210749	2.46197	9.57782	0.797146	-0.0806802	0.0981296	0.410992	0.0351146	0.0969743	0.717282	0.0455656	0.0406732	0.262616
		rs1358726 T	0.0193497	0.0959801	0.840232	0.0829268	0.0783213	0.289711	0.0995205	0.0910143	0.274215	0.0757514	0.0644238	0.239688	0.0237691	0.0498939	0.633803	-0.00441947	0.0740748	0.952426	0.0133059	0.0197074	0.499578	0.00617365	0.0441023	0.888674	-0.00733329	0.022077	0.739768	0.0165776	0.0190121	0.383252	11.0203	10.7025	0.303173	-0.0267267	0.109665	0.807458	0.0886127	0.108368	0.413545	-0.061886	0.045452	0.173361
		rs4948236 T	0.00372066	0.0860797	0.965524	0.0829268	0.0702429	0.339376	-0.0676175	0.0816278	0.407482	-0.0709909	0.057778	0.219216	0.0033734	0.0447477	0.939908	0.000347261	0.0664338	0.995829	-0.00202773	0.0176748	0.908666	0.012161	0.0395529	0.758498	0.0181063	0.0197991	0.360471	-0.0124264	0.0170511	0.466155	10.7671	9.59835	0.261985	0.0214039	0.0983527	0.827726	-0.0800399	0.0971898	0.410217	0.058636	0.0407631	0.150332
		rs11607862 T	-0.00805561	0.070966	0.909625	0.0829268	0.0579115	0.611779	0.0160991	0.0672976	0.810938	0.0485906	0.0476345	0.307716	-0.0324915	0.0368898	0.378459	0.0244359	0.054769	0.655488	0.00452298	0.0145715	0.756263	-0.0291315	0.0326073	0.371658	0.00804474	0.0163232	0.622135	-0.00882987	0.0140574	0.529931	-6.18043	7.91353	0.434822	-0.0831099	0.0810807	0.305372	0.0482822	0.0801265	0.546803	0.0348277	0.0336075	0.300081
		rs11617097 G	0.0411183	0.106988	0.700744	0.0829268	0.0873021	0.191613	-0.0209605	0.101458	0.836332	-0.0355461	0.0718164	0.620639	0.0145857	0.0556169	0.793132	0.0265326	0.0825704	0.747964	-0.0179292	0.0219675	0.41442	-0.0699249	0.0491563	0.154908	-0.0218499	0.0246084	0.374612	-0.0394463	0.0211902	0.0626936	-17.384	11.9289	0.145061	0.0935341	0.12224	0.444188	-0.181139	0.120789	0.133737	0.0876053	0.0506626	0.0838018
		rs17127497 A	-0.0735392	0.116759	0.528815	0.0829268	0.095281	0.427614	-0.0292135	0.110726	0.79191	-0.0291376	0.0783768	0.710076	-7.58954e-05	0.0606973	0.999002	-0.0734633	0.0901105	0.414941	0.00534109	0.0239747	0.823711	-0.0479906	0.0536492	0.37106	-0.0116236	0.0268569	0.665171	-0.0122869	0.0231289	0.595267	7.91774	13.0205	0.543135	-0.00945913	0.133409	0.943476	0.0724303	0.131834	0.582737	-0.0629712	0.0552944	0.254795
	Glucose intensity	rs76006717 C	0.092606	0.138612	0.504085	0.0829268	0.113115	0.588591	0.0596041	0.131448	0.650239	0.0619093	0.0930445	0.505825	-0.00230519	0.0720574	0.97448	0.0949112	0.106975	0.374974	0.028979	0.0284606	0.308597	0.0249014	0.063692	0.695829	0.00421062	0.0318837	0.894938	0.0039208	0.027458	0.886456	-13.5541	15.4569	0.380561	0.103768	0.158375	0.512349	-0.0269116	0.156509	0.863481	-0.0768565	0.065643	0.241693
		rs10866646 T	-0.0661999	0.0877604	0.45067	0.0829268	0.0716189	0.878091	-0.0316245	0.0832256	0.703964	-0.00827105	0.0589114	0.888348	-0.0233534	0.045622	0.608738	-0.0428464	0.0677314	0.527012	0.00498597	0.0180203	0.782026	0.0462555	0.040324	0.251366	-0.0304583	0.0201849	0.131335	-0.0131567	0.0173844	0.449178	5.78537	9.78677	0.554437	0.00409979	0.100276	0.967388	0.0253391	0.0990925	0.798178	-0.0294389	0.0415629	0.478775
		rs57083985 T	0.0884107	0.0718383	0.218464	0.0829268	0.0586181	0.0506381	0.0955289	0.0681237	0.160856	0.0616827	0.0482219	0.200872	0.0338462	0.0373456	0.364797	0.0545645	0.055444	0.325069	0.0300427	0.014749	0.0416795	0.0230496	0.0330107	0.485037	-0.00775927	0.016525	0.638686	0.0118575	0.0142309	0.404736	-1.68165	8.01172	0.833751	0.0109459	0.0820864	0.893922	0.01548	0.0811179	0.84866	-0.0264259	0.0340235	0.437355
		rs4712006 T	0.0302191	0.0686783	0.659939	0.0829268	0.0560784	0.057039	0.056514	0.0651274	0.385552	0.0718023	0.0461087	0.119441	-0.0152884	0.0356843	0.668344	0.0455075	0.0530163	0.390708	0.0133004	0.0140906	0.345229	0.0189603	0.0315563	0.547957	0.0264161	0.015776	0.0940696	0.01132	0.0136045	0.40538	-4.09003	7.66165	0.593468	0.0621845	0.078388	0.427625	-0.0599304	0.0774789	0.439239	-0.00225409	0.0324956	0.9447
		rs7764197 T	-0.00365053	0.120695	0.975872	0.0829268	0.0985152	0.389964	0.0446231	0.114518	0.696796	0.063519	0.0810146	0.433031	-0.0188959	0.0627736	0.763407	0.0152454	0.0931116	0.869945	0.0188553	0.0247861	0.44684	0.00573214	0.0554354	0.917646	-0.0039906	0.0277656	0.885721	0.0040934	0.0238976	0.864	0.222224	13.4496	0.986818	-0.0116407	0.137841	0.9327	0.0289074	0.136138	0.831847	-0.0172667	0.0571899	0.76272
		rs7456261 A	-0.0244842	0.0729984	0.737324	0.0829268	0.0595537	0.00963902	-0.0700469	0.0692224	0.311601	-0.101007	0.0489921	0.039258	0.0309604	0.0379466	0.414577	-0.0554446	0.056336	0.325049	-0.0253481	0.0149871	0.0908009	-0.0122786	0.0335422	0.714325	-0.0160147	0.0167903	0.340202	-0.00995738	0.01446	0.491079	-0.149277	8.14064	0.98537	0.0383116	0.0834062	0.646	-0.0919268	0.0824185	0.264717	0.0536152	0.0345681	0.120929
		rs4947856 G	0.101629	0.110942	0.359657	0.0829268	0.0905381	0.891651	0.0463931	0.105211	0.659254	-0.0281364	0.0744733	0.705582	0.0745296	0.0576702	0.196265	0.0270996	0.0856247	0.751634	0.000169183	0.0227807	0.994075	0.0521125	0.0509768	0.30667	-0.00753571	0.0255194	0.767775	0.00275441	0.0219773	0.900264	14.9166	12.3709	0.227926	0.232714	0.126747	0.0663751	-0.205678	0.125255	0.100602	-0.0270358	0.0525428	0.606879
	Fructose intensity	rs291958 A	0.0658413	0.139647	0.637304	0.0829268	0.11396	0.724655	0.0260252	0.13243	0.844206	0.0341694	0.0937397	0.715481	-0.00814426	0.0725947	0.910676	0.0739855	0.107774	0.49242	-0.0161451	0.0286737	0.573403	0.0173475	0.0641672	0.786897	0.00202162	0.0321215	0.949818	0.0147797	0.0276625	0.593153	5.37198	15.5731	0.730136	0.0891959	0.159557	0.576158	-0.14416	0.157671	0.360573	0.0549644	0.0661345	0.405934
		rs722311 G	0.0219261	0.0719258	0.760491	0.0829268	0.0586956	0.936947	0.0348413	0.0682075	0.609491	-0.0205127	0.0482807	0.670944	0.055354	0.0373865	0.138744	-0.0334279	0.0555096	0.547052	-0.0211575	0.0147674	0.151965	0.0554002	0.0330455	0.093671	0.00990472	0.016544	0.549391	-0.00367119	0.0142478	0.796668	-5.13415	8.02073	0.522114	0.0741299	0.0821785	0.367044	-0.0306574	0.0812113	0.705808	-0.0434725	0.0340613	0.201875
		rs6494735 T	0.051145	0.155262	0.741851	0.0829268	0.126825	0.981489	0.00114622	0.147283	0.993791	-0.0228154	0.104369	0.826963	0.0239616	0.0806155	0.766294	0.0271834	0.119946	0.820715	0.0166856	0.031902	0.600967	0.175349	0.0714133	0.014087	-0.027943	0.0357512	0.434469	-0.042285	0.030772	0.169425	-3.43754	17.3179	0.84266	-0.0434318	0.177465	0.806666	0.0185157	0.175265	0.915867	0.0249161	0.0735346	0.73474
	NHDC intensity	rs7596758 G	0.0300806	0.0704859	0.669561	0.0829268	0.0575108	0.0449284	-0.00123515	0.066843	0.985257	-0.0555026	0.0473119	0.240772	0.0542674	0.0366382	0.138589	-0.0241868	0.0543989	0.656604	-0.0101088	0.0144728	0.484895	-0.0730797	0.0323809	0.0240344	0.0199642	0.016212	0.218182	-0.0205408	0.0139613	0.141246	0.718591	7.86047	0.927162	0.0406269	0.0805355	0.613949	-0.13839	0.0795759	0.0820449	0.0977631	0.0333696	0.00339942
		rs2192762 A	-0.0318596	0.0732637	0.66367	0.0829268	0.0597875	0.898843	-0.0232199	0.0694769	0.738226	-0.00839845	0.0491793	0.864406	-0.0148215	0.0380855	0.697162	-0.0170382	0.056543	0.763167	0.0128778	0.015043	0.391978	-0.0552013	0.0336605	0.101044	-0.0112053	0.0168517	0.506106	-0.018467	0.0145119	0.203205	9.52921	8.16928	0.243449	-0.0311228	0.0837098	0.710053	0.0532004	0.0827212	0.520153	-0.0220777	0.0346969	0.524593
		rs6809116 C	-0.0227085	0.0680291	0.738532	0.0829268	0.0555121	0.218655	-0.0486126	0.0645114	0.451134	-0.0411984	0.0456638	0.366963	-0.0074142	0.0353644	0.833943	-0.0152943	0.0525029	0.770824	-0.0138432	0.013968	0.321675	0.0136113	0.0312588	0.663252	0.00556507	0.0156478	0.722113	-0.0225805	0.0134743	0.0937995	6.49142	7.58599	0.392175	-0.061998	0.0777269	0.425097	0.0240617	0.0768118	0.754092	0.0379363	0.0322164	0.239002
	Aspartame intensity	rs1000516 G	-0.0422412	0.0951903	0.657228	0.0829268	0.0776805	0.674645	-0.031147	0.0902702	0.730069	0.0384884	0.0638969	0.546952	-0.0696353	0.0494799	0.159352	0.0273942	0.0734652	0.70924	-0.0242938	0.0195444	0.213891	-0.0150733	0.0437394	0.73039	0.0290971	0.0218939	0.183873	-0.0202024	0.0188554	0.283994	2.33169	10.6154	0.826147	-0.0737279	0.108761	0.497856	0.0953056	0.107477	0.375228	-0.0215777	0.0450814	0.632205
		rs2939710 C	-0.00555969	0.0669335	0.933803	0.0829268	0.0546212	0.805117	-0.0231212	0.0634734	0.715666	-0.0216633	0.0449293	0.629699	-0.00145789	0.0347947	0.966579	-0.0041018	0.0516573	0.936713	-0.0164891	0.0137427	0.230224	-0.00644616	0.0307554	0.833988	0.00732551	0.0153957	0.634215	0.0146918	0.0132581	0.267827	3.9067	7.46408	0.600706	0.011669	0.0764769	0.87873	-0.0202839	0.0755745	0.788399	0.00861487	0.0316992	0.785804
		rs6909398 A	0.139954	0.0751658	0.0626368	0.0829268	0.061348	0.656506	0.171303	0.0712733	0.0162559	0.0499852	0.0504612	0.321918	0.121318	0.0390638	0.00190324	0.018636	0.0580192	0.748061	0.00871007	0.015436	0.57258	0.0306029	0.0345422	0.375659	-0.00795387	0.0172918	0.64554	0.0276607	0.0148895	0.0632335	7.56088	8.38296	0.367111	0.14559	0.0858851	0.0900697	-0.193765	0.0848633	0.0224331	0.048175	0.0356005	0.176015
		rs4731134 G	0.0192028	0.0718934	0.789397	0.0829268	0.0586683	0.584789	-0.0178378	0.0681772	0.793604	-0.0237805	0.0482588	0.622185	0.00594262	0.0373732	0.873666	0.0132601	0.0554853	0.811122	-0.0111667	0.0147616	0.449384	-0.0116061	0.0330345	0.725344	0.0196201	0.0165358	0.235439	-0.0275097	0.0142391	0.0533858	5.18879	8.01711	0.517506	0.0151058	0.0821441	0.854099	-0.00890419	0.0811751	0.912656	-0.00620166	0.0340483	0.855474
		rs12262926 C	-0.0686397	0.0819825	0.40247	0.0829268	0.0668999	0.223175	-0.135536	0.0777369	0.081269	-0.0895464	0.0550269	0.103696	-0.0459896	0.0426169	0.280548	-0.0226501	0.0632732	0.72037	-0.0284755	0.016832	0.0907212	0.0722975	0.0376655	0.0549508	-0.0332103	0.0188554	0.0782116	-0.00384	0.0162403	0.813089	2.72923	9.14269	0.765316	0.00085733	0.0936744	0.992698	-0.0082462	0.0925692	0.929019	0.00738887	0.0388275	0.849077
		rs75941298 A	0.0835317	0.111243	0.452731	0.0829268	0.0907818	0.721022	0.090549	0.105492	0.390716	0.0610162	0.0746724	0.413877	0.0295328	0.0578292	0.609578	0.0539989	0.0858545	0.529389	0.0128448	0.0228418	0.573897	-0.00268643	0.0511165	0.958087	0.0126065	0.0255881	0.622254	0.00515245	0.0220365	0.815133	-15.714	12.4041	0.205237	0.137365	0.1271	0.279826	-0.0843493	0.125605	0.501887	-0.053016	0.0526828	0.314281
		rs55994271 A	0.0657751	0.071332	0.356497	0.0829268	0.058204	0.0601688	0.0912675	0.067642	0.177276	0.0756152	0.0478789	0.114295	0.0156523	0.0370823	0.672963	0.0501228	0.055052	0.362598	-0.0132635	0.0146467	0.365187	0.0411961	0.0327756	0.208809	-0.00524909	0.0164081	0.749043	-0.00107652	0.0141306	0.939274	-5.70876	7.95471	0.472983	0.0257253	0.0815052	0.752291	0.0170258	0.0805439	0.83259	-0.0427511	0.0337813	0.205708
		rs431254 C	-0.0631757	0.0730004	0.386829	0.0829268	0.059574	0.79766	-0.0299008	0.0692287	0.665813	-0.0155409	0.0490036	0.751144	-0.0143599	0.0379495	0.705145	-0.0488158	0.0563396	0.386258	-0.0132163	0.0149892	0.377947	0.00581016	0.0335442	0.86249	0.0513832	0.0167851	0.00220926	0.0205645	0.0144598	0.155	1.99009	8.14104	0.806886	-0.0514549	0.0834102	0.53732	0.0473443	0.0824263	0.565719	0.00411052	0.0345736	0.905363
		rs2293698 A	-0.0992822	0.0665254	0.135623	0.0829268	0.0542899	0.211462	-0.0977906	0.0630862	0.121142	-0.0777633	0.0446543	0.0816308	-0.0200273	0.0345854	0.562555	-0.0792549	0.051342	0.122697	0.00479731	0.013661	0.725468	0.00391328	0.0305709	0.898146	-0.000526578	0.0153035	0.972552	-0.000933141	0.0131792	0.943555	-3.55389	7.41931	0.631944	-0.0305228	0.0760174	0.688042	0.0313406	0.0751206	0.676537	-0.000817809	0.031509	0.979294
		rs62208042 G	0.095571	0.082821	0.248546	0.0829268	0.067584	0.143616	0.039575	0.0785436	0.614369	0.0609537	0.0555947	0.272929	-0.0213786	0.0430557	0.619527	0.11695	0.0639132	0.0673028	0.00436518	0.0170067	0.797435	0.0395375	0.0380561	0.29886	0.00779397	0.0190512	0.682469	-0.0225562	0.0164056	0.169185	3.09856	9.23643	0.737276	0.0688631	0.0946329	0.46682	-0.113117	0.0935127	0.22644	0.044254	0.0392236	0.259238
		rs72702969 T	-0.0511359	0.103054	0.619761	0.0829268	0.0840986	0.767389	-0.0248659	0.0977283	0.799161	0.0245756	0.0691766	0.722403	-0.0494415	0.0535704	0.356065	-0.00169438	0.0795352	0.983004	0.00238548	0.0211605	0.910245	0.00927272	0.0473532	0.844754	0.0169813	0.023704	0.473764	-0.00837587	0.0204141	0.681594	-24.0409	11.4881	0.0364006	-0.173973	0.117738	0.139535	0.222227	0.116342	0.0561426	-0.0482539	0.0488044	0.322821
		rs77739585 C	-0.0693198	0.0663528	0.296176	0.0829268	0.0541476	0.306508	-0.105195	0.0629184	0.0945645	-0.0773542	0.0445363	0.0824348	-0.0278412	0.0344935	0.419601	-0.0414786	0.0512102	0.417975	-0.0109369	0.0136246	0.422144	-0.0676524	0.0304836	0.0264854	0.00531803	0.0152629	0.727525	0.00207823	0.0131444	0.874375	-5.65425	7.39948	0.444798	-0.0264986	0.0758166	0.726714	0.00328923	0.0749226	0.964984	0.0232093	0.031425	0.460188
		rs2010949 C	-0.183959	0.100802	0.0680336	0.0829268	0.0822645	0.157871	-0.232956	0.0955806	0.0148135	-0.105064	0.0676669	0.12053	-0.127892	0.0523949	0.0146649	-0.0560672	0.0778054	0.471165	0.0167886	0.0207001	0.417359	-0.0255766	0.0463238	0.580873	-0.017399	0.0231889	0.453079	0.0105583	0.0199704	0.597025	-1.86787	11.2428	0.86805	-0.117638	0.115186	0.30714	0.034228	0.113831	0.763656	0.0834096	0.0477397	0.0806333
	gSweet intensity	rs855749 G	0.00952687	0.0666304	0.886308	0.0829268	0.054374	0.857358	-0.00312831	0.0631863	0.960514	0.0234981	0.0447258	0.599328	-0.0266264	0.0346363	0.442062	0.0361533	0.0514224	0.482029	0.0152061	0.0136806	0.266372	-0.000599194	0.0306163	0.984386	-0.0127334	0.0153257	0.406072	0.0197094	0.0131975	0.135356	-6.54268	7.42997	0.378563	0.0125094	0.0761306	0.869486	-0.026299	0.0752321	0.726667	0.0137896	0.0315555	0.662123
		rs7897266 G	-0.120154	0.10887	0.269768	0.0829268	0.0888479	0.800721	-0.0867961	0.103244	0.400541	-0.0780069	0.07308	0.285805	-0.00878918	0.0565977	0.876594	-0.111365	0.0840204	0.185049	-0.0339254	0.0223533	0.12912	-0.0187951	0.0500272	0.707149	0.0212242	0.0250424	0.396717	-0.0120772	0.0215668	0.575497	8.46999	12.141	0.485419	0.0148396	0.124399	0.905047	-0.0117675	0.122931	0.923741	-0.00307212	0.0515626	0.952491
		rs11062194 C	-0.0127229	0.123061	0.917658	0.0829268	0.100423	0.581579	0.0411185	0.116699	0.724585	0.0884313	0.0826017	0.284383	-0.0473128	0.0639705	0.459555	0.03459	0.0949743	0.715713	0.0607827	0.0252619	0.0161396	-0.0781849	0.056541	0.166753	0.0162378	0.0283057	0.56621	0.0478638	0.024373	0.0495768	9.49303	13.7229	0.489098	-0.178798	0.140597	0.203503	0.18938	0.138937	0.172888	-0.0105818	0.0582808	0.855927
		rs9382222 C	-0.20838	0.0710851	0.0033808	0.0829268	0.0580217	0.0561273	-0.177783	0.0674155	0.00837233	-0.116394	0.047722	0.0147433	-0.0613896	0.0369622	0.0967655	-0.14699	0.0548648	0.00739156	-0.00213496	0.0146014	0.883753	-0.0468294	0.0326724	0.151798	-0.000286371	0.0163569	0.986032	0.00771895	0.0140863	0.583718	3.27149	7.93006	0.679949	-0.304123	0.0812014	0.000181057	0.245981	0.0802595	0.00218299	0.0581418	0.0336736	0.0842611
		rs2192762 A	-0.0318596	0.0732637	0.66367	0.0829268	0.0597875	0.898843	-0.0232199	0.0694769	0.738226	-0.00839845	0.0491793	0.864406	-0.0148215	0.0380855	0.697162	-0.0170382	0.056543	0.763167	0.0128778	0.015043	0.391978	-0.0552013	0.0336605	0.101044	-0.0112053	0.0168517	0.506106	-0.018467	0.0145119	0.203205	9.52921	8.16928	0.243449	-0.0311228	0.0837098	0.710053	0.0532004	0.0827212	0.520153	-0.0220777	0.0346969	0.524593
		rs10889761 T	0.0941115	0.0716918	0.189302	0.0829268	0.0585085	0.776865	0.069473	0.067988	0.306877	0.0727539	0.0481226	0.130601	-0.00328088	0.037271	0.929856	0.0973924	0.0553264	0.0783791	-0.0189913	0.0147206	0.197035	0.00479504	0.0329443	0.884279	0.00488789	0.0164915	0.766939	0.0152948	0.0142017	0.281516	14.666	7.99316	0.0665585	0.0341372	0.0819191	0.676892	-0.0707354	0.0809506	0.382241	0.0365982	0.0339536	0.281106
		rs78873212 A	-0.138196	0.104016	0.184006	0.0829268	0.0848878	0.530451	-0.138538	0.0986386	0.160196	-0.0583353	0.069825	0.403482	-0.080203	0.0540707	0.138023	-0.0579927	0.0802809	0.47008	-0.0220336	0.0213584	0.302276	-0.0818406	0.0477923	0.0868456	0.00484316	0.0239273	0.839598	-0.00297427	0.020606	0.885235	3.67512	11.6004	0.751394	0.00163593	0.118856	0.989018	-0.0145821	0.117454	0.901197	0.0129462	0.049265	0.79272
	Sucrose intensity	rs7602024 A	-0.0171986	0.0811769	0.832215	0.0829268	0.0662383	0.130461	-0.0301833	0.0769805	0.694999	-0.0667057	0.0544873	0.220886	0.0365224	0.0421977	0.386779	-0.053721	0.0626481	0.391184	-0.015247	0.0166676	0.360332	0.00685039	0.0373002	0.854287	-0.0361205	0.0186691	0.0530418	0.0145164	0.0160797	0.366665	-3.5163	9.05254	0.697703	0.0232544	0.092751	0.802036	-0.0725328	0.0916546	0.428744	0.0492783	0.0384422	0.19991
		rs995398 C	0.0135981	0.0666407	0.838317	0.0829268	0.0543823	0.774649	0.0330864	0.0631954	0.600597	0.0253036	0.0447327	0.571634	0.00778277	0.0346425	0.822248	0.00581537	0.0514314	0.909977	0.0130537	0.0136829	0.340097	0.0283141	0.0306199	0.355144	-0.00259267	0.0153285	0.865689	0.0149915	0.0132001	0.2561	-15.0923	7.42897	0.0422227	0.0339674	0.0761418	0.655529	-0.0238714	0.0752439	0.751057	-0.010096	0.0315605	0.749055
		rs7849014 T	-0.0466259	0.146766	0.750726	0.0829268	0.119766	0.464678	-0.0420805	0.139179	0.762393	-0.102687	0.0985136	0.297264	0.0606067	0.0762929	0.426982	-0.107233	0.113266	0.343793	-0.0136918	0.0301354	0.649591	-0.0977422	0.067432	0.147227	0.0336369	0.0337573	0.31906	0.022921	0.0290721	0.430466	6.46507	16.3668	0.692841	0.0455374	0.167692	0.78597	-0.0629298	0.165713	0.704136	0.0173924	0.0695074	0.802418
		rs61894278 G	-0.0166704	0.0666766	0.802578	0.0829268	0.0544111	0.575844	-0.00517931	0.0632302	0.934718	0.0163236	0.0447572	0.715331	-0.0215029	0.0346607	0.535018	0.00483253	0.0514592	0.925182	0.014162	0.0136902	0.300942	0.0418221	0.0306351	0.172226	0.0192086	0.0153358	0.210399	0.00890007	0.0132077	0.500417	-3.64565	7.43547	0.623927	0.0410655	0.0761826	0.589869	-0.0335074	0.0752842	0.656271	-0.00755808	0.0315776	0.810839
		rs61905845 G	-0.0782794	0.0847937	0.355936	0.0829268	0.0691924	0.14163	-0.0986106	0.0804085	0.220084	-0.0719691	0.0569168	0.20609	-0.0266415	0.0440801	0.545598	-0.0516379	0.065442	0.430091	-0.00538478	0.0174114	0.757123	-0.0498867	0.0389608	0.200418	-0.0196116	0.0195039	0.314666	0.0138613	0.0167969	0.409257	20.6109	9.45245	0.0292416	-0.0609192	0.0968856	0.529509	0.0315723	0.0957438	0.741588	0.0293469	0.0401583	0.464928
		rs8081814 T	-0.0247851	0.106363	0.815747	0.0829268	0.0867959	0.441621	-0.0442611	0.100864	0.660802	0.0244369	0.071397	0.732155	-0.068698	0.0552882	0.214061	0.0439129	0.082087	0.592691	0.0163063	0.0218392	0.455288	0.028896	0.0488725	0.554362	0.00150987	0.0244654	0.950791	-0.0151414	0.021069	0.472364	0.230239	11.8614	0.984514	-0.0869741	0.121526	0.474201	0.142151	0.120088	0.236546	-0.0551766	0.0503703	0.273356
		rs72936627 G	0.136513	0.0807596	0.0909854	0.0829268	0.0659051	0.11047	0.148078	0.0765822	0.0531884	0.105118	0.0542085	0.0525089	0.0429605	0.0419854	0.306223	0.0935526	0.0623295	0.133399	-0.00731477	0.0165844	0.659175	0.0514332	0.03711	0.165784	-0.00113437	0.0185784	0.951313	0.00215996	0.0159996	0.892613	-2.22149	9.00717	0.805194	0.162702	0.0922733	0.0778831	-0.129785	0.091189	0.15469	-0.032917	0.0382507	0.389499
		rs10205708 G	0.020619	0.0884154	0.815606	0.0829268	0.0721518	0.854702	-0.00546545	0.0838454	0.948028	-0.0334185	0.059349	0.573389	0.027953	0.0459613	0.543076	-0.00733401	0.0682366	0.914411	-0.00800144	0.0181543	0.659406	0.0279815	0.0406255	0.490984	-0.0030606	0.0203371	0.880378	-0.00638194	0.0175141	0.715574	-6.64414	9.8595	0.5004	-0.00744091	0.101022	0.941285	0.0296657	0.0998298	0.766347	-0.0222248	0.0418726	0.595586
		rs1343763 A	-0.0335247	0.0695345	0.629722	0.0829268	0.0567417	0.290521	-0.096386	0.0659348	0.143813	-0.0832826	0.0466698	0.0743671	-0.0131034	0.036147	0.716984	-0.0204214	0.0536649	0.703555	-0.00690144	0.0142776	0.628839	-0.0138563	0.0319507	0.664531	0.0287101	0.0159921	0.0726367	0.00288491	0.0137742	0.834105	1.76356	7.75436	0.820095	-0.0909969	0.0794451	0.252064	0.0487794	0.078511	0.53441	0.0422175	0.0329291	0.199843
	Sucrose sweetness	rs13027837 A	0.0228232	0.0917984	0.803656	0.0829268	0.0749125	0.847546	0.0529797	0.0870521	0.542803	0.0146192	0.0616205	0.812471	0.0383605	0.0477193	0.421483	-0.0155373	0.0708473	0.826415	-0.0164196	0.0188485	0.383697	-0.0214156	0.0421804	0.611663	-0.00315809	0.0211152	0.881111	0.00154712	0.0181843	0.932199	-3.33791	10.2371	0.744384	-0.0128782	0.104887	0.902282	-0.0221296	0.10365	0.830938	0.0350078	0.043474	0.420687
		rs4441621 T	-0.050017	0.0716579	0.485194	0.0829268	0.0584756	0.332509	-0.0190894	0.0679551	0.778783	-0.031492	0.0481012	0.512672	0.0124026	0.0372513	0.739183	-0.0624195	0.0553016	0.259043	0.00482801	0.0147138	0.742822	-0.0275684	0.032926	0.402451	-0.0214907	0.0164817	0.19229	-0.00837053	0.0141948	0.555409	-20.5537	7.98671	0.0100804	0.0695075	0.0818741	0.395924	-0.043251	0.0809097	0.592965	-0.0262564	0.0339366	0.439129
		rs9685484 G	-0.0221628	0.0680865	0.744802	0.0829268	0.0555581	0.173715	-0.0664747	0.0645645	0.303226	-0.0564941	0.0457009	0.216421	-0.00998065	0.0353942	0.77796	-0.0121821	0.0525473	0.816673	-0.02365	0.0139786	0.0906986	-0.0282329	0.0312843	0.36683	-0.000593081	0.0156611	0.969792	0.00740039	0.0134871	0.583221	3.47098	7.59274	0.647576	-0.00566077	0.0777947	0.941994	-0.059433	0.0768749	0.439472	0.0650938	0.0322398	0.0435052
		rs10155613 C	-0.0779053	0.155966	0.617437	0.0829268	0.127135	0.330879	-0.128466	0.14799	0.385375	-0.121496	0.104575	0.245338	-0.00696985	0.0812544	0.931644	-0.0709354	0.120019	0.55451	-0.0385488	0.0319949	0.22829	-0.126688	0.0716553	0.077085	0.0858113	0.035835	0.016654	-0.0614012	0.0308071	0.0462768	-33.3628	17.4146	0.0554176	0.0286711	0.178374	0.872304	-0.0671509	0.175948	0.702727	0.0384798	0.0736259	0.601235
		rs10113810 A	-0.087348	0.0663544	0.18807	0.0829268	0.0541513	0.423131	-0.086711	0.062924	0.168222	-0.0167324	0.0445441	0.707193	-0.0699785	0.0344901	0.0424867	-0.0173695	0.0512139	0.734499	0.0071517	0.0136255	0.599678	-0.0195218	0.0304911	0.522027	0.00252476	0.0152638	0.868625	0.0142558	0.0131444	0.278143	8.82316	7.39932	0.233118	-0.0518767	0.0758193	0.493853	0.0806482	0.0749226	0.281762	-0.0287714	0.0314262	0.359936
		rs4743910 T	0.142697	0.0951158	0.133579	0.0829268	0.0776139	0.0470185	0.149934	0.0901972	0.0964816	0.106662	0.0638459	0.0948253	0.0432723	0.0494482	0.381536	0.0994242	0.0734089	0.175639	0.000244672	0.0195321	0.990006	-0.00940607	0.0437092	0.829618	0.0250658	0.0218791	0.251963	0.0163012	0.0188426	0.386989	-14.0967	10.6065	0.183854	0.0835232	0.108685	0.442213	-0.0258149	0.107405	0.810063	-0.0577083	0.0450474	0.2002
		rs994178 A	0.0144817	0.0667217	0.828176	0.0829268	0.0544485	0.778803	-0.0023877	0.063273	0.969898	-0.00912042	0.0447876	0.838641	0.00673272	0.0346847	0.846091	0.007749	0.0514939	0.880386	0.0277009	0.0136977	0.0431671	-0.0478401	0.030655	0.118647	-0.00330646	0.0153471	0.829425	0.00778377	0.0132167	0.555917	2.0349	7.44061	0.784484	0.0814435	0.0762313	0.285375	-0.0983151	0.0753302	0.191877	0.0168717	0.0315987	0.593395
		rs278043 T	0.00625086	0.0895366	0.944343	0.0829268	0.0730655	0.543596	0.0196208	0.0849082	0.817255	0.0479282	0.0601006	0.425197	-0.0283073	0.046544	0.543077	0.0345582	0.069101	0.617006	0.0169359	0.018384	0.35695	0.0273709	0.0411407	0.505872	-0.0122218	0.0205946	0.552894	0.018083	0.0177354	0.30794	1.46098	9.98488	0.883672	0.0158856	0.102303	0.876603	0.0256861	0.101096	0.79944	-0.0415717	0.0424022	0.326902
		rs35003134 A	0.0343202	0.0680457	0.614012	0.0829268	0.0555276	0.359954	0.00181959	0.0645292	0.977505	0.0109287	0.0456767	0.810907	-0.00910912	0.0353732	0.796786	0.0434293	0.0525147	0.408259	-0.000736365	0.0139721	0.95797	-0.0192924	0.0312664	0.537225	-0.00478704	0.0156518	0.759727	-0.000608004	0.0134793	0.964023	-1.93836	7.58833	0.798388	-0.0296905	0.0777481	0.702557	-0.00646344	0.0768313	0.932958	0.0361539	0.0322246	0.261913
		rs2834114 T	-0.0453902	0.0681137	0.505176	0.0829268	0.0555851	0.655371	-0.0165142	0.064594	0.798217	-0.0159121	0.0457226	0.727836	-0.000602058	0.0354089	0.986435	-0.0447881	0.0525675	0.394225	-0.000212456	0.0139861	0.98788	-0.0186912	0.0312979	0.550383	-0.0151483	0.015667	0.333618	-0.00935978	0.0134926	0.487885	11.2117	7.59459	0.139897	0.0222241	0.0778266	0.77522	-0.0476113	0.0769074	0.535881	0.0253872	0.032258	0.431295
		rs62485870 T	-0.0037261	0.0833073	0.964326	0.0829268	0.067983	0.790304	0.0228301	0.0790008	0.772598	0.0028638	0.0559208	0.959158	0.0199663	0.0433061	0.644771	-0.0236924	0.0642938	0.712506	-0.00861559	0.0171054	0.614498	-0.0632211	0.0382746	0.0986071	0.0177675	0.0191614	0.353812	-0.0028623	0.0165023	0.862301	-2.54591	9.29016	0.784056	0.0315855	0.0951848	0.740021	0.00836209	0.0940623	0.929163	-0.0399476	0.039452	0.311291
		rs10953405 A	0.0307137	0.0927282	0.740482	0.0829268	0.0756708	0.632213	0.0259639	0.0879351	0.767799	-0.00584472	0.062245	0.925191	0.0318087	0.0482032	0.509339	-0.00109493	0.0715652	0.987793	-0.00278115	0.0190401	0.88387	-0.000946494	0.0426082	0.982278	0.0143544	0.0213287	0.500958	-0.00899066	0.0183684	0.624522	11.8627	10.3397	0.251282	-0.0118681	0.10595	0.910812	0.0388503	0.104699	0.710595	-0.0269822	0.043915	0.53895
	Sucrose liking	rs1436814 T	0.0556628	0.111869	0.618794	0.0829268	0.0912917	0.909233	0.0741968	0.106085	0.48431	0.0426839	0.0750926	0.569763	0.031513	0.0581536	0.587904	0.0241498	0.0863375	0.779702	0.00425703	0.0229703	0.852975	-0.0267655	0.0514028	0.602585	-0.0167971	0.0257315	0.513909	0.046745	0.0221559	0.0348953	-11.065	12.4746	0.375095	-0.0052318	0.12782	0.967352	0.0179814	0.126312	0.8868	-0.0127496	0.0529806	0.809833
		rs7795216 G	0.0171129	0.0958806	0.858348	0.0829268	0.0782438	0.968143	-0.00770275	0.0909246	0.932489	0.0367111	0.0643599	0.568415	-0.0444139	0.0498409	0.372887	0.0615268	0.0739957	0.405713	-0.00519693	0.0196872	0.791804	-0.0455329	0.0440545	0.301365	-0.0197621	0.0220534	0.370218	0.024546	0.0189916	0.196221	-1.29239	10.6924	0.903796	-0.0701661	0.109549	0.521862	0.0631151	0.108257	0.559898	0.00705104	0.0454084	0.876603
		rs710411 A	-0.0509058	0.0694032	0.463281	0.0829268	0.0566354	0.293047	-0.0452524	0.0658159	0.491744	-0.0515929	0.0465862	0.268113	0.0063405	0.0360794	0.860503	-0.0572463	0.053562	0.285188	-0.0161412	0.0142502	0.257363	-0.0385613	0.031889	0.226598	0.0267859	0.0159623	0.093361	0.00916817	0.0137481	0.504869	-4.64892	7.73961	0.548074	-0.0613006	0.0792985	0.439517	0.00484532	0.078365	0.950699	0.0564553	0.0328655	0.0858657
		rs17127163 A	-0.0170535	0.0998562	0.8644	0.0829268	0.0814852	0.360794	0.0270036	0.0946944	0.775522	0.0907374	0.0670242	0.175826	-0.0637338	0.0519059	0.21952	0.0466804	0.077065	0.544707	0.00492287	0.0205036	0.810258	-0.00096935	0.0458833	0.983145	-0.0295293	0.022967	0.198565	-0.0151566	0.01978	0.443537	-5.54958	11.1355	0.618233	-0.0688277	0.114092	0.546344	0.0289949	0.112748	0.797055	0.0398328	0.0472898	0.39963
		rs11568814 C	0.239845	0.138412	0.0831507	0.0829268	0.112964	0.534624	0.048226	0.131273	0.713349	0.0256158	0.0929218	0.782806	0.0226102	0.0719609	0.753374	0.217235	0.106817	0.042003	0.00583352	0.0284238	0.837393	0.0533918	0.0636055	0.40125	-0.00547906	0.0318411	0.863382	0.0182054	0.0274209	0.506753	-7.9885	15.4369	0.604823	0.20096	0.158156	0.203879	-0.194856	0.15629	0.212513	-0.0061047	0.0655593	0.925812
		rs4887033 T	0.0758953	0.0684019	0.267216	0.0829268	0.0558171	0.129007	0.0982265	0.0648632	0.129961	0.0695241	0.0459133	0.129991	0.0287024	0.0355589	0.41958	0.0471929	0.0527916	0.371369	0.0118582	0.0140454	0.398532	0.0545979	0.0314278	0.0823696	0.0184094	0.0157335	0.241994	0.0166278	0.0135495	0.219777	-11.2041	7.62699	0.141858	0.0883069	0.0781545	0.258541	-0.0470444	0.0772355	0.542468	-0.0412626	0.0323941	0.202772
		rs35253088 T	-0.0366212	0.0883123	0.678385	0.0829268	0.0720681	0.881727	-0.0245251	0.0837478	0.769646	-0.00424554	0.0592809	0.942908	-0.0202796	0.0459083	0.658685	-0.0163416	0.0681572	0.810518	-0.0286324	0.0181315	0.114327	-0.016721	0.0405789	0.680302	-0.0115522	0.0203132	0.569567	0.0059899	0.0174938	0.732055	22.3472	9.84406	0.0232189	0.0210694	0.100904	0.834604	-0.0506902	0.0997132	0.61121	0.0296208	0.0418236	0.478815
		rs1497980 T	0.0767117	0.125903	0.542344	0.0829268	0.102743	0.453421	0.0539292	0.119396	0.651506	0.0897482	0.084511	0.288271	-0.0358189	0.0654498	0.584201	0.112531	0.0971644	0.246828	-0.00130284	0.0258523	0.959808	-0.0156977	0.0578524	0.786134	-0.0302434	0.028959	0.296344	0.0016664	0.0249405	0.94673	12.2227	14.0397	0.384003	0.0179108	0.143857	0.900918	0.00950856	0.14216	0.946673	-0.0274193	0.0596274	0.645637
		rs62215296 G	-0.00103323	0.0718366	0.988525	0.0829268	0.0586222	0.686259	0.0243693	0.068123	0.720555	-0.00218706	0.048221	0.963825	0.0265564	0.0373428	0.477004	-0.0275896	0.0554408	0.618747	0.00449125	0.0147502	0.760763	-0.00426636	0.0330084	0.897161	-0.000319093	0.0165236	0.984593	0.00744046	0.0142299	0.601071	-9.45504	8.01008	0.237868	0.10062	0.0820738	0.220235	-0.122512	0.0811028	0.130924	0.0218919	0.0340208	0.519921
	gsweet	rs623965 G	0.0346341	0.0790242	0.661197	0.0829268	0.0645817	0.368377	0.0150515	0.0750085	0.840965	0.033849	0.0530901	0.523762	-0.0187975	0.0410907	0.647346	0.0534317	0.0609996	0.381084	0.00265959	0.0162183	0.869744	0.0225229	0.0363017	0.534983	-0.0281666	0.0181381	0.120477	0.000499254	0.0156188	0.974501	1.99412	8.84561	0.821644	0.0171864	0.0904003	0.849223	-0.0350115	0.0893622	0.695218	0.0178252	0.0374459	0.634066
		rs167132 T	0.122018	0.0856544	0.154317	0.0829268	0.0699028	0.429548	0.0946995	0.0812292	0.243707	0.0532891	0.0574992	0.354061	0.0414104	0.0445288	0.352407	0.0806078	0.0661071	0.222735	0.0122741	0.0175887	0.485291	-0.0131504	0.0393609	0.738312	-0.0121597	0.0197034	0.537155	-0.00954779	0.0169685	0.573665	-12.4113	9.5514	0.193826	0.0439136	0.0978747	0.653677	-0.0815859	0.0967179	0.398941	0.0376723	0.0405674	0.353098
		rs10762308 G	-0.114879	0.0663766	0.0835299	0.0829268	0.0541706	0.23594	-0.106924	0.0629459	0.0894083	-0.0550972	0.0445587	0.216295	-0.051827	0.0345063	0.133136	-0.0630517	0.0512308	0.218445	-0.0106343	0.0136306	0.435303	-0.0257068	0.0305026	0.399372	0.0313964	0.0152669	0.0397568	0.00315752	0.0131502	0.810247	-2.22336	7.40305	0.76393	-0.0615031	0.0758482	0.417457	0.0627113	0.0749533	0.402794	-0.00120825	0.0314396	0.969345
Candidate gene	TAS1R2	rs12033832 A	-0.0304366	0.0694593	0.661255	0.0829268	0.0566808	0.340147	-0.044569	0.0658682	0.498649	-0.0292612	0.0466248	0.530286	-0.0153078	0.0361078	0.671612	-0.0151288	0.053607	0.777782	0.000731727	0.0142623	0.959083	-0.0477836	0.0319133	0.134344	-0.0105356	0.0159767	0.50963	0.0163747	0.0137584	0.23401	0.0111547	7.746	0.998851	0.0211637	0.0793633	0.789729	-0.0365092	0.0784265	0.641567	0.0153455	0.0328955	0.640872
		rs3935570 T	0.0605301	0.0758446	0.42484	0.0829268	0.0618854	0.562816	0.0545326	0.0719104	0.448262	0.0337398	0.0508997	0.507429	0.0207928	0.0394134	0.597817	0.0397373	0.0585208	0.497133	0.0172498	0.0155702	0.26794	-0.0265115	0.0348513	0.44685	0.0195134	0.0174406	0.263228	-0.00275193	0.0150172	0.854604	-3.46646	8.45418	0.681792	-0.00464428	0.0866387	0.957251	-0.00733131	0.0856355	0.931777	0.0119756	0.0358983	0.73869
		rs35874116 A	0.0508354	0.0709475	0.473684	0.0829268	0.0578982	0.876737	0.0895662	0.0672765	0.183112	0.0350605	0.0476241	0.461629	0.0545057	0.0368787	0.139443	-0.00367029	0.0547564	0.946559	0.00302814	0.014568	0.83534	0.046389	0.0325978	0.154741	-0.010346	0.0163192	0.526109	0.00120851	0.0140542	0.931477	3.78178	7.9119	0.632669	0.0639873	0.0810628	0.429921	-0.0744808	0.0801056	0.352503	0.0104935	0.0336009	0.754819
		rs12137730 A	-0.017587	0.0698027	0.801082	0.0829268	0.056961	0.378527	-0.0354454	0.066194	0.592329	-0.018849	0.0468556	0.687486	-0.0165964	0.036286	0.647408	-0.000990587	0.0538719	0.98533	-0.0191021	0.0143316	0.182602	-0.00658487	0.0320739	0.837339	0.0229878	0.0160544	0.15221	0.00796339	0.013827	0.564674	-1.45737	7.78422	0.851491	-0.0295594	0.079755	0.710921	0.00644779	0.0788145	0.934799	0.0231116	0.0330575	0.484482
		rs7534618 T	0.0430705	0.0691658	0.533485	0.0829268	0.0564126	0.475855	0.0453629	0.0655597	0.488994	0.0250949	0.0464098	0.588708	0.0202679	0.0359247	0.572644	0.0228025	0.0534171	0.669477	-0.00275863	0.0142045	0.846016	0.0427703	0.0317941	0.178578	0.00848468	0.0159245	0.594178	-0.0224147	0.0137183	0.102301	0.185334	7.7271	0.980865	-0.0143863	0.0790627	0.855617	0.0177913	0.0781279	0.819868	-0.00340498	0.0327639	0.917231
		rs9701796 G	-0.0718415	0.0769343	0.350424	0.0829268	0.0627849	0.967061	-0.0256862	0.0729599	0.724801	-0.0131651	0.0516447	0.798791	-0.012521	0.0399949	0.754236	-0.0593205	0.0593753	0.317778	0.00357192	0.0157976	0.821123	-0.0447306	0.0353497	0.205762	-0.0085007	0.0176967	0.630984	-0.00330713	0.0152404	0.828214	-4.44552	8.57964	0.604365	-0.0144973	0.0879068	0.869012	0.0396812	0.086869	0.647828	-0.0251839	0.0364362	0.489467
	TAS1R3	rs307355 C	0.0011632	0.144005	0.993555	0.0829268	0.117515	0.725793	-0.00331837	0.136561	0.980614	0.0838998	0.0966613	0.385425	-0.0872182	0.074855	0.243977	0.0883814	0.111135	0.42648	0.0535821	0.0295644	0.0699529	-0.00213476	0.0661691	0.974264	0.00280391	0.0331235	0.932541	-0.00146701	0.0285258	0.958986	-23.0518	16.0562	0.151115	-0.0695753	0.164535	0.672406	-0.0415809	0.162595	0.798162	0.111156	0.0681918	0.103118
		rs35744813 C	0.0201496	0.143823	0.888584	0.0829268	0.117367	0.836901	0.0195207	0.136389	0.886194	0.0926109	0.0965388	0.337421	-0.0730902	0.0747619	0.328273	0.0932398	0.110995	0.400906	0.0516142	0.0295275	0.0804896	0.00290854	0.0660857	0.964896	0.00682031	0.0330817	0.836665	-0.00314338	0.0284898	0.912147	-23.5651	16.0358	0.141717	-0.0578789	0.164329	0.724684	-0.0548329	0.16239	0.735624	0.112712	0.0681056	0.0979605
	GNAT3	rs7792845 T	-0.0297716	0.0665398	0.654576	0.0829268	0.0543004	0.782873	-0.0171211	0.0631007	0.786142	-0.00847819	0.0446658	0.849458	-0.00864294	0.0345903	0.802695	-0.0211287	0.0513536	0.680761	-0.00420682	0.0136628	0.758161	0.00898999	0.0305747	0.768738	-0.0013684	0.0153054	0.92876	0.00353286	0.0131809	0.788682	4.26232	7.42021	0.565695	0.087893	0.0760234	0.247651	-0.0477688	0.0751295	0.524907	-0.0401242	0.0315109	0.202922
		rs940541 T	-0.0630343	0.0683373	0.356339	0.0829268	0.0557689	0.953838	-0.0235534	0.0648069	0.716283	0.011651	0.0458736	0.799514	-0.0352044	0.0355242	0.321708	-0.0278299	0.052742	0.597745	0.0040133	0.0140322	0.774879	0.0301912	0.0314004	0.336326	0.00355399	0.0157193	0.821134	0.0339828	0.0135337	0.0120533	2.59695	7.621	0.733289	-0.00288888	0.0780837	0.970488	0.042797	0.0771615	0.57915	-0.0399081	0.0323631	0.217551
		rs1107660 T	-0.0629504	0.0696314	0.365987	0.0829268	0.0568044	0.955611	-0.0195463	0.0660498	0.767287	0.0141979	0.0467002	0.761116	-0.0337442	0.0361608	0.350752	-0.0292062	0.0536534	0.586212	0.00213282	0.0142626	0.88113	0.0343911	0.031954	0.28183	0.00478619	0.0159994	0.764832	0.0334564	0.0138164	0.0154722	2.87948	7.75873	0.71055	0.000712147	0.0796696	0.992868	0.0550145	0.0786645	0.484344	-0.0557267	0.0330093	0.091399
		rs1107657 T	-0.0583284	0.0682731	0.392935	0.0829268	0.0557163	0.940628	-0.0190763	0.0647459	0.76828	0.0118455	0.0458303	0.796054	-0.0309217	0.0354911	0.383634	-0.0274067	0.0526923	0.602985	0.00271234	0.014019	0.84659	0.0301637	0.0313708	0.336309	0.00517979	0.0157044	0.741534	0.0336608	0.013521	0.0128055	3.13009	7.61378	0.681001	0.000764935	0.07801	0.992177	0.0442646	0.0770886	0.565841	-0.0450296	0.032332	0.16373
		rs1524600 C	-0.031587	0.114485	0.782627	0.0829268	0.0935182	0.751926	0.0215149	0.108694	0.843096	0.0360683	0.0768526	0.638851	-0.0145534	0.0595624	0.806973	-0.0170336	0.0882645	0.846976	-0.00170991	0.0234817	0.941952	0.0258395	0.0526561	0.623634	0.0228623	0.0263393	0.385418	0.0293644	0.0226855	0.19555	13.5622	12.76	0.287864	-0.139041	0.130912	0.288215	0.120057	0.129399	0.353527	0.0189841	0.0542688	0.726483
		rs6467217 T	-0.0210408	0.113766	0.853273	0.0829268	0.0928652	0.701986	0.0202802	0.108003	0.851057	0.0405279	0.0763313	0.595466	-0.0202477	0.0591795	0.732251	-0.000793085	0.0876556	0.992781	0.00227667	0.0233556	0.922348	0.0292848	0.0523031	0.575555	0.023799	0.0261554	0.362891	0.0299837	0.0225447	0.183557	14.0322	12.6943	0.269013	-0.134105	0.130147	0.302842	0.106581	0.128548	0.407058	0.0275241	0.0539306	0.609808
		rs6970109 C	-0.0231621	0.113326	0.838057	0.0829268	0.0925325	0.661578	0.0223599	0.107565	0.835332	0.0457449	0.0761138	0.547847	-0.023385	0.058921	0.691457	0.000222931	0.087377	0.997964	0.00307471	0.0232465	0.894777	0.0252159	0.0520711	0.628211	0.0221606	0.0260383	0.394744	0.0308656	0.0224626	0.169442	14.6493	12.6415	0.246551	-0.141394	0.129544	0.275086	0.119869	0.127959	0.348892	0.0215246	0.0537398	0.688771
		rs6975345 T	-0.0394902	0.105885	0.709189	0.0829268	0.0864069	0.661171	0.0127801	0.100415	0.898726	0.0468183	0.0710751	0.510091	-0.0340382	0.0550444	0.536339	-0.005452	0.0817137	0.946805	0.00446561	0.021742	0.837271	0.0205465	0.0486423	0.672741	0.0281834	0.0243541	0.2472	0.0378444	0.0209708	0.0711592	11.6946	11.806	0.321919	-0.0724025	0.120983	0.54955	0.0821307	0.119554	0.49211	-0.00972825	0.0501384	0.846158
		rs10242727 A	-0.0416482	0.105837	0.693948	0.0829268	0.0863688	0.705189	0.00923727	0.100367	0.926672	0.04428	0.0710434	0.533112	-0.0350427	0.0550178	0.52418	-0.00660552	0.0816825	0.935548	0.00372728	0.0217318	0.863823	0.0188942	0.0486314	0.697639	0.0285475	0.024343	0.240934	0.0366907	0.0209626	0.0800939	11.6805	11.8018	0.322328	-0.0732964	0.120926	0.544444	0.0809682	0.119499	0.498063	-0.00767178	0.050124	0.878357
		rs6467192 G	-0.0506542	0.106169	0.633292	0.0829268	0.0866399	0.797002	0.00389286	0.100682	0.969158	0.033152	0.0712667	0.64181	-0.0292591	0.0551906	0.59602	-0.0213951	0.0819384	0.794011	0.00563034	0.0217999	0.7962	0.0103381	0.0487842	0.832177	0.0284586	0.0244194	0.243878	0.0395808	0.0210279	0.0598199	10.7041	11.8389	0.365936	-0.0789892	0.121305	0.514955	0.0857361	0.119874	0.474487	-0.00674692	0.0502812	0.89326
	GLUT2	rs5400 C	-0.228092	0.0976441	0.0195107	0.0829268	0.0796998	0.464412	-0.216203	0.0925969	0.0195667	-0.0742389	0.0655563	0.257471	-0.141964	0.0507541	0.00516511	-0.0861284	0.0753724	0.253185	-0.0029895	0.0200541	0.881499	0.0264959	0.0448767	0.554923	0.0151297	0.0224647	0.500651	0.0138054	0.0193464	0.475495	-13.4675	10.8902	0.216236	-0.336266	0.111549	0.00257944	0.276783	0.110246	0.0120665	0.0594832	0.0462512	0.198437

## Sheet: Table S8
Table S8. Associations between all primary and secondary SNPs and all dietary outcomes when excluding current smokers. This table corresponds to supplemental figure 1. *Sucrose and all monosaccharides. Yellow icons indicate a P-value <0.05 and red icons indicate a P-value <0.005 SNP: Single nucleotide-polymorphism. EA: Effect allele. SE: Standard error.
		SNP EA	Total sugar			Added sugar			Sweet tasting sugars*			Sucrose			Monosaccharides			Disaccharides			Sweets and chocolate			SSB			Ice cream			Cakes			Total energy			Carbohydrates			Fat			Protein
			β	SE	P-value	β	SE	P-value	β	SE	P-value	β	SE	P-value	β	SE	P-value	β	SE	P-value	β	SE	P-value	β	SE	P-value	β	SE	P-value	β	SE	P-value	β	SE	P-value	β	SE	P-value	β	SE	P-value	β	SE	P-value
Associated trait in Hwang et al.	Total sugar intake	rs11577403 A	0.04688	0.0564437	0.406233	0.00562659	0.0452109	0.900959	0.0414	0.0531794	0.436287	-0.0101107	0.0362834	0.780511	0.0515107	0.0304767	0.0910155	-0.00463064	0.0421434	0.912507	0.00549005	0.0116018	0.636071	-0.036039	0.0260959	0.16729	0.00126035	0.0129351	0.922381	-0.000402544	0.010695	0.969976	6.74521	6.21183	0.277554	0.111539	0.0660056	0.0910762	-0.102504	0.0655558	0.117928	-0.00903558	0.0264466	0.732616
		rs7424551 G	0.0304066	0.0571795	0.594889	0.0825647	0.0457952	0.0714204	0.0489763	0.0538716	0.363294	0.0447263	0.0367544	0.223661	0.00425007	0.0308763	0.89052	0.0261565	0.0426918	0.540095	-0.00537054	0.0117529	0.647709	0.0266212	0.0264364	0.313954	0.00034112	0.0131035	0.979232	0.00569776	0.0108342	0.59896	-0.688215	6.29317	0.912919	0.0760462	0.0668684	0.25545	-0.0927327	0.0664106	0.162627	0.0166865	0.0267908	0.533396
		rs35267617 T	-0.0120743	0.0548	0.825614	0.00892066	0.0438934	0.838954	-0.0355532	0.0516299	0.491075	-0.0268936	0.0352256	0.445195	-0.00865958	0.0295911	0.7698	-0.00341471	0.0409154	0.933489	0.00167948	0.0112638	0.881473	-0.0254027	0.0253361	0.316055	-0.000925027	0.0125581	0.941282	0.00685388	0.0103832	0.509202	3.32212	6.03114	0.581759	-0.00852976	0.0640878	0.89412	-0.0113578	0.0636502	0.858379	0.0198875	0.0256756	0.438605
		rs6911544 A	0.0881092	0.0702	0.209455	0.0662184	0.0561399	0.238207	0.101623	0.0660825	0.124114	0.0536138	0.0451613	0.235182	0.0480088	0.0378633	0.204834	0.0401004	0.0524693	0.444722	0.00765128	0.0144364	0.59612	0.000917761	0.0325123	0.977481	-0.0365383	0.0161073	0.0233164	0.00155384	0.0133345	0.907236	3.75637	7.72774	0.626911	0.169802	0.0821256	0.0386949	-0.161982	0.0815696	0.0470714	-0.00781995	0.0329	0.812126
		rs559904 A	0.0690216	0.0603043	0.25241	0.0292889	0.0483036	0.544291	0.0237699	0.0568185	0.675699	0.000263105	0.038766	0.994585	0.0235068	0.0325642	0.470391	0.0455149	0.0450254	0.312093	-0.00224761	0.0123956	0.856116	0.0271183	0.0278821	0.330764	-0.00509632	0.01382	0.712308	-0.00420157	0.0114266	0.713102	1.49829	6.63728	0.821407	0.11549	0.070522	0.101514	-0.0929447	0.0700425	0.184535	-0.0225454	0.0282556	0.424935
		rs11642841 C	0.0967736	0.0560926	0.0845024	0.0991475	0.0449687	0.0274817	0.0816366	0.0528194	0.122226	0.094	0.03613	0.00928456	-0.0123634	0.0302071	0.682334	0.109137	0.0419399	0.00927073	0.00871286	0.0115255	0.449683	0.054164	0.0259162	0.0366368	-0.0106419	0.01288	0.408682	-0.0303891	0.0106156	0.00420617	15.568	6.18482	0.0118413	0.0322309	0.0656228	0.623325	0.00501767	0.0651926	0.938651	-0.0372485	0.0263323	0.157219
		rs60764613 G	0.160786	0.0760371	0.0344815	0.208956	0.0608902	0.000601318	0.196246	0.0716328	0.00615787	0.122702	0.0488749	0.0120645	0.0735438	0.0410604	0.0732939	0.087242	0.0567752	0.124406	0.0601191	0.015624	0.000119596	-0.0391486	0.0351593	0.265526	0.0104781	0.017427	0.54768	0.0451072	0.0144049	0.00174294	-20.5418	8.36665	0.0140909	0.15125	0.0889284	0.0889983	-0.07806	0.088327	0.376838	-0.07319	0.0356267	0.0399571
		rs838145 G	0.228533	0.0556501	4.03491e-05	0.142188	0.0446864	0.00146591	0.188692	0.0524207	0.000319697	0.135855	0.0358072	0.000148739	0.0528368	0.0299631	0.0778529	0.175696	0.0415748	2.39163e-05	0.0219754	0.011443	0.0548227	0.00779004	0.0257576	0.762323	0.03114	0.0127591	0.0146728	0.0310334	0.01054	0.003241	-3.04094	6.1371	0.620254	0.233276	0.065031	0.000335302	-0.172823	0.0646677	0.00753701	-0.0604531	0.0261213	0.0206626
		rs8103840 C	0.244208	0.0542034	6.67061e-06	0.140326	0.0434286	0.00123522	0.22804	0.0510691	8.048e-06	0.130829	0.0348493	0.000174543	0.0972113	0.0292773	0.000900943	0.146996	0.0404787	0.000282684	0.0131559	0.0111475	0.237954	0.0124632	0.0250763	0.619189	0.0323011	0.0124265	0.00934794	0.034692	0.010273	0.000734525	5.18296	5.96899	0.385235	0.226764	0.0634045	0.000349279	-0.163998	0.0629831	0.00922692	-0.0627656	0.0254075	0.0135077
		rs838133 A	0.286693	0.0548715	1.76474e-07	0.165239	0.0439683	0.00017178	0.272373	0.0516973	1.39193e-07	0.153052	0.0352813	1.44609e-05	0.119321	0.0296398	5.70592e-05	0.167372	0.040982	4.44707e-05	0.0232983	0.0112864	0.0390061	0.0266331	0.0253902	0.294215	0.0324684	0.0125824	0.00987553	0.0275675	0.0104033	0.00805965	3.6618	6.044	0.544618	0.276394	0.0641885	1.6721e-05	-0.21254	0.0637647	0.000860449	-0.0638544	0.0257261	0.0130714
	Sweets intake	rs2144298 T	-0.0865382	0.0692014	0.211125	0.0151775	0.0554311	0.784235	-0.0275701	0.0652018	0.672416	-0.0175604	0.0444855	0.693036	-0.0100097	0.0373694	0.788812	-0.0765285	0.0516669	0.138575	0.001767	0.0142245	0.901141	-0.041035	0.0319953	0.199674	0.00108087	0.0158591	0.945664	-0.0190509	0.0131118	0.146255	-10.1044	7.61579	0.184604	0.000898099	0.0809338	0.991146	0.0212438	0.0803811	0.791561	-0.0221419	0.0324248	0.494699
		rs1547578 G	-0.0691579	0.0702499	0.324906	-0.0373637	0.0562693	0.506689	-0.0747688	0.0661863	0.258631	-0.0222979	0.0451586	0.621476	-0.0524708	0.0379328	0.166604	-0.0166871	0.0524521	0.750383	0.00866585	0.0144396	0.548419	0.0381564	0.0324797	0.240102	0.00740915	0.016099	0.645362	-0.00796594	0.0133109	0.549547	-4.64486	7.7317	0.548011	-0.0667402	0.0821568	0.416602	0.0663453	0.081596	0.416176	0.000394894	0.0329159	0.990428
		rs1358726 T	-0.0125142	0.0788364	0.873879	0.00645391	0.063146	0.918594	0.00518609	0.0742769	0.944337	0.035218	0.0506764	0.487091	-0.030032	0.0425698	0.480525	0.0175178	0.0588615	0.766005	0.0269354	0.0162029	0.0964555	-0.0129755	0.03645	0.721859	-0.0119694	0.0180661	0.507638	0.00509904	0.0149376	0.73284	11.5334	8.67574	0.183741	-0.0404787	0.0921974	0.660636	0.0668375	0.0915671	0.465444	-0.0263589	0.0369375	0.475481
		rs4948236 T	-0.0662587	0.0704664	0.347084	-0.0589173	0.0564415	0.296563	-0.104101	0.0663878	0.116882	-0.0575174	0.0452958	0.204167	-0.0465839	0.0380501	0.220865	-0.0196748	0.0526136	0.708447	0.00497165	0.0144842	0.731418	-0.00496274	0.0325811	0.878937	-0.00844726	0.0161486	0.600914	-0.00373691	0.0133521	0.779577	8.43189	7.75513	0.276935	-0.051415	0.0824106	0.532709	0.0486083	0.0818481	0.552597	0.00280669	0.0330173	0.932257
		rs11607862 T	-0.00207557	0.0582442	0.971573	0.00604501	0.0466521	0.896903	0.0248821	0.0548753	0.650245	0.0271748	0.0374396	0.467952	-0.00229275	0.031451	0.941887	0.000217186	0.0434869	0.996015	-0.00750243	0.0119715	0.530872	0.0169635	0.026929	0.528745	0.00996052	0.0133472	0.455518	-0.0155128	0.0110352	0.159816	-3.45036	6.41019	0.590403	-0.00435921	0.0681156	0.948973	-0.00773474	0.0676506	0.908975	0.0120939	0.0272896	0.657648
		rs11617097 G	0.0521834	0.0871463	0.549313	-0.00468092	0.0698028	0.946535	0.0123553	0.082107	0.880389	0.00532326	0.0560194	0.924296	0.00703203	0.0470582	0.881214	0.0451513	0.0650658	0.487734	-0.0296532	0.017911	0.0978254	-0.0633906	0.0402896	0.115652	-0.0200768	0.0199703	0.314751	-0.0291142	0.0165108	0.0778614	-1.6271	9.59134	0.865293	0.0337472	0.101917	0.740555	-0.0365932	0.101221	0.717717	0.00284599	0.040832	0.944433
		rs17127497 A	-0.0785769	0.0961211	0.413667	0.0157984	0.0769921	0.837422	-0.0437863	0.0905631	0.628754	-0.0286526	0.0617888	0.642855	-0.0151337	0.0519049	0.770622	-0.0634432	0.0717667	0.376698	0.0234888	0.0197566	0.234492	0.00963953	0.0444426	0.82829	-0.0129746	0.0220276	0.555858	-0.0206765	0.0182123	0.256266	-8.45547	10.5788	0.424137	0.00128444	0.112414	0.990884	0.0363368	0.111647	0.744835	-0.0376212	0.0450366	0.403534
	Glucose intensity	rs76006717 C	0.0246427	0.113654	0.82835	0.0897802	0.0910315	0.324023	0.0723188	0.10708	0.499447	0.0615378	0.0730569	0.399617	0.010781	0.0613715	0.860557	0.0138617	0.0848577	0.870243	0.0234025	0.0233601	0.316448	0.0150939	0.0525481	0.773932	0.0358576	0.0260438	0.168588	0.00474635	0.0215348	0.825559	-17.1946	12.5073	0.169221	0.144913	0.132912	0.275599	-0.0264216	0.132009	0.841366	-0.118492	0.0532436	0.0260638
		rs10866646 T	-0.121204	0.0725366	0.0947532	-0.0224743	0.0581047	0.698917	-0.0984594	0.0683429	0.149698	-0.0491937	0.0466299	0.29145	-0.0492658	0.0391701	0.208504	-0.0719383	0.0541597	0.18411	-0.00981043	0.0149105	0.510575	0.0586009	0.0335372	0.0805969	0.00515322	0.0166241	0.756576	-0.00548753	0.0137451	0.689725	-2.04395	7.98397	0.797949	-0.0996732	0.084834	0.240044	0.0879184	0.0842557	0.296745	0.0117548	0.0339891	0.729468
		rs57083985 T	0.0588281	0.0586417	0.31579	0.101229	0.0469653	0.0311449	0.0539287	0.0552502	0.329039	0.0599704	0.0376939	0.111633	-0.00604175	0.0316666	0.84869	0.0648698	0.0437821	0.138452	0.014144	0.0120533	0.240627	0.0310493	0.0271128	0.252149	-0.00616309	0.0134388	0.646525	0.00226178	0.0111115	0.838706	-9.74503	6.45336	0.131045	0.00993836	0.0685826	0.884783	0.000434551	0.0681145	0.99491	-0.0103729	0.0274768	0.705795
		rs4712006 T	-0.0440456	0.0563217	0.434205	-0.00980854	0.0451033	0.827846	-0.0206186	0.0530555	0.697559	-0.0139966	0.0362073	0.69908	-0.00662198	0.0304235	0.827697	-0.0374236	0.0420682	0.373697	0.015006	0.0115811	0.195086	-0.0213722	0.026047	0.41193	0.0243801	0.0128953	0.0586924	-0.00723151	0.0106679	0.497859	5.38554	6.20614	0.385529	-0.0290935	0.0658211	0.658489	0.00734931	0.0653789	0.910499	0.0217442	0.0263783	0.40977
		rs7764197 T	-0.034506	0.0988177	0.726953	0.0556218	0.0791357	0.48215	-0.0485105	0.0931526	0.602538	0.00897285	0.0634744	0.887586	-0.0574834	0.0534061	0.281789	0.0229774	0.0737151	0.755268	0.0181255	0.020304	0.372028	0.0516525	0.045663	0.258002	-0.0199059	0.0226306	0.379089	0.00167881	0.0187114	0.92851	6.94652	10.8599	0.522412	-0.0139513	0.115571	0.903917	0.0372519	0.114734	0.745428	-0.0233006	0.0463036	0.614821
		rs7456261 A	0.122552	0.0599943	0.0410962	-0.0238632	0.0480597	0.619525	0.0867763	0.0565276	0.124775	0.0302065	0.0385693	0.433537	0.0565699	0.0323971	0.0808056	0.0659817	0.0447963	0.14079	-0.00453415	0.0123329	0.713142	-0.0255493	0.0277413	0.357071	0.00813461	0.0137501	0.554123	-0.0155228	0.0113683	0.17213	-4.3151	6.60359	0.513477	0.0763361	0.0701688	0.276658	-0.0896945	0.0696887	0.198087	0.0133584	0.0281132	0.634676
		rs4947856 G	0.0753652	0.0915195	0.410243	0.0368005	0.0733058	0.615664	0.0459248	0.0862275	0.594317	0.0187148	0.058831	0.750405	0.02721	0.0494197	0.581922	0.0481551	0.0683316	0.48099	0.00550079	0.0188115	0.769972	0.0748591	0.042311	0.0768697	-0.00662013	0.0209732	0.752275	0.00315727	0.0173411	0.855532	2.7485	10.0727	0.78496	0.157265	0.107026	0.14174	-0.124536	0.106298	0.241384	-0.0327292	0.0428807	0.445319
	Fructose intensity	rs291958 A	-0.0771587	0.115841	0.505372	-0.0166206	0.0927867	0.85784	-0.029919	0.109142	0.78399	-0.0439321	0.0744642	0.555215	0.0140132	0.062553	0.822744	-0.0911719	0.0864884	0.291829	-0.0258155	0.0238097	0.278273	0.0600588	0.0535578	0.262141	0.0332853	0.0265455	0.209897	-0.000161295	0.0219494	0.994137	6.41548	12.7493	0.614829	-0.076924	0.135474	0.57017	0.0714469	0.13455	0.595421	0.00547715	0.0542768	0.919622
		rs722311 G	0.0684889	0.0587591	0.243799	0.0563038	0.0470645	0.231592	0.0851261	0.0553591	0.124139	0.0318729	0.0377719	0.39878	0.0532533	0.0317276	0.093278	0.0152356	0.043873	0.728397	0.00229253	0.012078	0.84946	0.0368844	0.027167	0.17458	0.0179473	0.0134652	0.182595	0.0228083	0.0111325	0.0404969	-0.577486	6.46725	0.928849	0.135442	0.0687126	0.0487247	-0.0964708	0.0682474	0.157514	-0.0389713	0.0275305	0.156921
		rs6494735 T	-0.0410521	0.128431	0.749242	-0.114274	0.102923	0.26689	-0.0531162	0.121025	0.660749	-0.104397	0.0825946	0.206258	0.0512811	0.0693337	0.459537	-0.0923332	0.0959231	0.335775	0.0224067	0.0264083	0.396187	0.0279263	0.0594467	0.638525	0.011279	0.0294482	0.701717	-0.0318981	0.0243406	0.190049	8.1848	14.1521	0.56304	-0.00302687	0.150289	0.983932	0.0160429	0.149242	0.914397	-0.0130161	0.0602352	0.828922
	NHDC intensity	rs7596758 G	0.0540513	0.0583147	0.353998	-0.0434654	0.0467086	0.352092	0.0463314	0.0549423	0.399088	-0.0216727	0.0374861	0.563169	0.068004	0.0314854	0.0307981	-0.0139528	0.0435406	0.748628	-0.0045211	0.0119864	0.706041	-0.0321279	0.0269615	0.233426	0.00871638	0.0133637	0.514255	-0.010492	0.0110493	0.342348	-3.24854	6.41814	0.612758	0.0662706	0.068198	0.331195	-0.121853	0.0677277	0.0720121	0.0555822	0.0273201	0.0419193
		rs2192762 A	-0.0118242	0.060011	0.843803	-0.0159525	0.0480672	0.739984	-0.0195226	0.0565401	0.729882	0.00718241	0.0385759	0.852299	-0.026705	0.0324044	0.409885	0.0148808	0.0448059	0.739805	0.0143182	0.0123343	0.245722	-0.0553643	0.0277429	0.0459913	0.00632538	0.0137522	0.645555	-0.00757457	0.0113705	0.505319	17.2341	6.60203	0.0090511	-0.0472897	0.070181	0.500432	0.060114	0.0697013	0.388451	-0.0128243	0.0281174	0.648326
		rs6809116 C	0.0325712	0.0551339	0.554686	-0.0446689	0.04416	0.31178	0.0408612	0.0519448	0.431512	-0.0167079	0.035441	0.637342	0.057569	0.0297684	0.053143	-0.0249978	0.0411647	0.543684	0.000256052	0.0113325	0.981974	-0.0246009	0.0254908	0.334514	0.0165529	0.0126341	0.190154	0.00174779	0.0104467	0.867132	7.24507	6.06753	0.232467	0.00945858	0.0644789	0.883376	-0.0171497	0.0640386	0.788855	0.0076911	0.0258327	0.765915
	Aspartame intensity	rs1000516 G	0.0121151	0.0778618	0.876352	-0.0208665	0.0623651	0.737941	-0.0416192	0.0733579	0.570488	-0.0161559	0.0500505	0.746857	-0.0254633	0.0420437	0.544763	0.0375785	0.0581333	0.518017	0.00163593	0.0160039	0.918583	-0.0436531	0.0359979	0.225279	0.0280749	0.0178417	0.11561	-0.0170885	0.0147524	0.246735	-3.35123	8.56933	0.695748	0.0204814	0.091058	0.822039	-0.00530467	0.0904365	0.953227	-0.0151768	0.0364812	0.677404
		rs2939710 C	-0.00687492	0.0547743	0.900118	-0.0195673	0.0438726	0.655601	-0.0325201	0.0516058	0.528596	-0.00839709	0.0352096	0.811505	-0.024123	0.0295767	0.414736	0.0172481	0.0408959	0.673209	-0.00753236	0.0112583	0.503474	0.0248427	0.0253243	0.326615	0.00847354	0.0125521	0.49964	-0.000694331	0.0103784	0.946661	-2.28937	6.02836	0.704124	-0.00248743	0.0640577	0.969026	-0.0380229	0.0636197	0.550075	0.0405103	0.0256621	0.114445
		rs6909398 A	0.0437641	0.0613152	0.475388	0.0654649	0.04911	0.182542	0.0663228	0.0577675	0.250944	0.0663599	0.0394114	0.0922445	-3.70473e-05	0.0331098	0.999107	0.0438011	0.0457792	0.338687	0.015248	0.0126025	0.226328	0.0231589	0.028349	0.413987	-0.00907102	0.0140512	0.518567	0.00938497	0.0116177	0.419209	0.76856	6.74839	0.909328	0.0170077	0.0717081	0.81252	-0.0414646	0.0712179	0.560426	0.0244568	0.0287285	0.39461
		rs4731134 G	-0.0156293	0.0590786	0.791359	-0.0113531	0.0473205	0.810395	-0.046189	0.0556607	0.406646	-0.0248227	0.0379761	0.513353	-0.0213663	0.0319012	0.503016	0.00573706	0.0441099	0.896518	-0.00389651	0.0121432	0.748305	-0.00591369	0.0273151	0.828601	0.0282264	0.0135368	0.0370705	-0.0234222	0.0111925	0.0363948	7.02774	6.50169	0.279753	-0.0447796	0.0690907	0.516912	0.0143281	0.0686198	0.834604	0.0304515	0.0276798	0.271289
		rs12262926 C	-0.0723381	0.0672432	0.282046	-0.0534607	0.0538604	0.320929	-0.10832	0.0633507	0.0873134	-0.0612935	0.0432237	0.156194	-0.0470264	0.0363097	0.195288	-0.0253117	0.0502072	0.614166	-0.0153013	0.0138213	0.268276	0.052653	0.0310884	0.0903499	-0.0368611	0.0154075	0.0167491	-0.0153913	0.0127409	0.227055	3.54792	7.40088	0.631666	-0.0934195	0.0786392	0.23487	0.0579153	0.0781044	0.458394	0.0355042	0.0315061	0.2598
		rs75941298 A	0.00465509	0.0898359	0.958675	-0.00969783	0.0719563	0.892792	0.0363732	0.0846397	0.66739	0.0287231	0.0577473	0.618919	0.00765011	0.04851	0.874694	-0.00299502	0.0670742	0.964385	0.00458392	0.0184651	0.803946	0.0412723	0.0415346	0.32039	0.0198616	0.0205865	0.334666	-0.00284483	0.0170218	0.867271	-11.7366	9.88642	0.235188	-0.0195402	0.105062	0.852457	0.049859	0.104344	0.632774	-0.0303189	0.0420911	0.471341
		rs55994271 A	0.0833258	0.0582341	0.152485	0.100852	0.0466404	0.0306075	0.0981905	0.0548642	0.0735205	0.0537667	0.0374337	0.15093	0.0444237	0.0314456	0.157758	0.038902	0.043481	0.370966	-0.0130398	0.0119699	0.276003	0.027904	0.0269255	0.300058	0.0101352	0.0133457	0.447601	-0.0123348	0.0110343	0.263642	-14.613	6.40757	0.0225862	0.0938768	0.0681042	0.16809	-0.0769579	0.0676405	0.255242	-0.0169188	0.0272864	0.535236
		rs431254 C	-0.0163022	0.0596138	0.784501	0.00482753	0.0477492	0.919471	0.0101798	0.056166	0.856178	-0.00352958	0.0383206	0.926615	0.0137093	0.0321904	0.670199	-0.0300115	0.0445089	0.500143	-0.0226163	0.0122519	0.0649192	-0.0157807	0.0275623	0.566961	0.0218337	0.0136602	0.109987	0.0112634	0.0112951	0.318683	-3.94014	6.56091	0.54815	-0.0104151	0.0697174	0.881248	0.00939424	0.0692415	0.892081	0.00102084	0.0279315	0.970846
		rs2293698 A	-0.070776	0.0542974	0.192427	-0.0389432	0.043492	0.370581	-0.0614272	0.0511574	0.229866	-0.0524942	0.0349025	0.132594	-0.00893304	0.0293212	0.760628	-0.0618429	0.0405393	0.127152	0.00385236	0.011161	0.729976	0.00868975	0.0251057	0.729252	-0.00142012	0.0124436	0.90914	-0.0126781	0.0102881	0.217854	-1.34558	5.97621	0.821861	-0.0614401	0.0635014	0.333289	0.0640485	0.0630677	0.309858	-0.00260845	0.0254418	0.91834
		rs62208042 G	0.0548281	0.0674798	0.41651	0.0694408	0.054048	0.19888	0.027603	0.063578	0.664178	0.0543165	0.0433757	0.210503	-0.0267135	0.0364382	0.463496	0.0815416	0.0503795	0.105564	-0.00625392	0.0138702	0.652075	0.0105146	0.0311999	0.736117	-0.00753885	0.0154641	0.625905	-0.00552892	0.012786	0.665442	1.98561	7.42689	0.7892	0.0187159	0.078918	0.812539	-0.0577857	0.0783781	0.460969	0.0390699	0.0316162	0.216568
		rs72702969 T	-0.0980444	0.0844143	0.245469	-0.080855	0.0676135	0.231776	-0.0748709	0.0795332	0.346525	-0.00543839	0.0542649	0.920171	-0.0694325	0.0455811	0.127709	-0.0286119	0.0630285	0.64987	0.000621382	0.0173515	0.971433	-0.0216368	0.0390303	0.579342	-0.00116782	0.0193454	0.951864	0.00415162	0.0159951	0.79521	-11.1748	9.29013	0.229043	-0.220208	0.0987102	0.0257041	0.234341	0.0980342	0.0168412	-0.0141327	0.039553	0.720863
		rs77739585 C	0.0226493	0.0542692	0.676428	0.012867	0.0434684	0.767227	0.00844667	0.0511308	0.868791	0.0201371	0.0348848	0.563782	-0.0116904	0.0293046	0.689951	0.0343397	0.0405184	0.396724	0.00311578	0.0111547	0.779999	-0.05602	0.0250878	0.0255652	-0.0012881	0.0124365	0.917509	0.00481033	0.0102827	0.639929	0.10721	5.97286	0.985679	-0.00580973	0.0634673	0.927066	0.00177052	0.0630341	0.977592	0.00403921	0.0254275	0.873787
		rs2010949 C	-0.10574	0.0824805	0.19986	-0.0483357	0.066067	0.464413	-0.114287	0.0777089	0.141389	-0.0379051	0.0530214	0.47468	-0.0763821	0.0445364	0.0863556	-0.0293582	0.0615851	0.633575	0.00843216	0.016954	0.618945	-0.0826556	0.0381314	0.0301997	0.0119387	0.0189022	0.527654	0.0204302	0.0156281	0.191138	-4.67245	9.07804	0.606771	-0.142746	0.096458	0.138926	0.093581	0.0958031	0.32868	0.0491646	0.0386455	0.203322
	gSweet intensity	rs855749 G	-0.0395142	0.0548016	0.470894	0.0231087	0.043895	0.59858	-0.0461793	0.0516316	0.371122	0.017638	0.0352275	0.616597	-0.0638173	0.0295883	0.0310324	0.0243031	0.0409167	0.552544	0.0019826	0.0112642	0.86029	0.0542468	0.0253345	0.0322706	-0.00806193	0.0125585	0.520915	0.0107391	0.0103834	0.301031	1.71993	6.03148	0.775526	-0.0741282	0.0640879	0.247427	0.054787	0.0636516	0.389398	0.0193411	0.0256767	0.451307
		rs7897266 G	-0.0321514	0.0902617	0.721694	0.00816727	0.0722976	0.910058	0.0012218	0.0850417	0.988537	-0.0134822	0.0580216	0.816257	0.0147041	0.04874	0.762897	-0.0468555	0.0673914	0.486894	-0.0207154	0.018552	0.264176	0.0812786	0.041728	0.0514536	0.0250177	0.0206838	0.226477	0.00643929	0.0171025	0.706541	1.06613	9.93416	0.914537	0.0177028	0.10556	0.866818	0.00051032	0.104839	0.996116	-0.0182131	0.0422912	0.666721
		rs11062194 C	0.0485597	0.102994	0.637303	0.0146407	0.0824959	0.85914	0.0798479	0.0970357	0.410593	0.0455136	0.0662053	0.491802	0.0343343	0.0556148	0.537006	0.0142253	0.0768987	0.853241	0.0160149	0.0211694	0.449354	-0.0875663	0.0476148	0.0659247	0.00578949	0.0236024	0.806234	0.0232543	0.0195142	0.23341	5.23003	11.3353	0.644523	0.00797139	0.12045	0.947235	0.0753646	0.119627	0.528704	-0.083336	0.0482527	0.0841732
		rs9382222 C	-0.129923	0.0582907	0.0258347	-0.0944707	0.0466906	0.0430548	-0.11367	0.0549205	0.0384942	-0.0970565	0.037468	0.00959546	-0.0166136	0.0314806	0.597686	-0.11331	0.0435192	0.00923129	-0.0166305	0.0119823	0.165181	-0.0132878	0.0269547	0.622042	0.0148294	0.0133596	0.267005	-0.00356577	0.0110463	0.74685	-1.21002	6.41638	0.850422	-0.163858	0.0681683	0.0162399	0.120559	0.0677083	0.0750021	0.0432989	0.0273136	0.112928
		rs2192762 A	-0.0118242	0.060011	0.843803	-0.0159525	0.0480672	0.739984	-0.0195226	0.0565401	0.729882	0.00718241	0.0385759	0.852299	-0.026705	0.0324044	0.409885	0.0148808	0.0448059	0.739805	0.0143182	0.0123343	0.245722	-0.0553643	0.0277429	0.0459913	0.00632538	0.0137522	0.645555	-0.00757457	0.0113705	0.505319	17.2341	6.60203	0.0090511	-0.0472897	0.070181	0.500432	0.060114	0.0697013	0.388451	-0.0128243	0.0281174	0.648326
		rs10889761 T	0.0403255	0.0585898	0.491294	0.0366808	0.0469287	0.434444	0.0152511	0.0552019	0.782338	0.0531909	0.0376606	0.157858	-0.0379399	0.0316367	0.230453	0.0782654	0.0437413	0.0735883	-0.00526573	0.0120428	0.661935	0.0225761	0.0270889	0.404627	0.0135253	0.0134264	0.313772	0.00722176	0.0111014	0.515361	12.4128	6.44698	0.0542	0.0207437	0.0685206	0.762094	-0.0678259	0.068051	0.318928	0.0470822	0.0274496	0.0863237
		rs78873212 A	-0.055567	0.0856118	0.51631	-0.00650894	0.0685738	0.92438	-0.0835096	0.0806588	0.300524	-0.0464059	0.0550319	0.399099	-0.0371037	0.0462288	0.422212	-0.0184633	0.063921	0.772703	-0.010009	0.017597	0.569505	-0.08015	0.0395783	0.0428733	0.00949138	0.0196191	0.628548	-0.0056425	0.0162216	0.727965	5.98106	9.42225	0.525581	0.0616372	0.100122	0.538152	-0.0806377	0.0994374	0.417412	0.0190005	0.0401129	0.635737
	Sucrose intensity	rs7602024 A	0.0608112	0.0664259	0.359956	-0.0679557	0.0532042	0.201528	0.024873	0.0625854	0.691059	-0.0154907	0.0427004	0.716777	0.0403637	0.0358685	0.260468	0.0204475	0.0495966	0.680142	-0.0149248	0.0136532	0.274351	0.00691824	0.0307129	0.821783	-0.022206	0.0152217	0.14463	0.0173307	0.0125857	0.168527	2.52018	7.31091	0.730313	0.0851677	0.0776831	0.272943	-0.126943	0.0771493	0.0999021	0.0417754	0.0311223	0.179518
		rs995398 C	0.0230125	0.0546412	0.673646	0.025566	0.043766	0.559126	0.0307791	0.0514807	0.549931	0.03427	0.0351233	0.329225	-0.00349092	0.0295056	0.90582	0.0265035	0.0407965	0.515927	0.0198036	0.0112301	0.0778447	0.0219489	0.025263	0.384961	0.00729364	0.0125217	0.56025	0.00766875	0.0103531	0.458874	-12.0649	6.01233	0.0447995	0.00715319	0.0639024	0.910873	0.00746186	0.0634661	0.906408	-0.0146151	0.0256015	0.568098
		rs7849014 T	0.0666583	0.120084	0.578835	-0.0287158	0.0961846	0.765288	0.0298312	0.113139	0.792039	0.0104224	0.077192	0.892599	0.0194088	0.0648438	0.764702	0.0472494	0.0896582	0.598204	0.00197236	0.0246826	0.93631	-0.0480422	0.0555201	0.386881	0.0639801	0.0275144	0.0200664	-0.00655692	0.0227532	0.773216	16.7669	13.2151	0.204543	-0.00589514	0.140437	0.966518	-0.0641203	0.139478	0.645725	0.0700155	0.0562619	0.21335
		rs61894278 G	0.000482621	0.0543624	0.992917	0.065192	0.04354	0.134337	0.0254526	0.051218	0.619234	0.0343409	0.0349439	0.325747	-0.00888837	0.0293548	0.762053	0.009371	0.0405886	0.817413	0.0154264	0.0111732	0.167401	0.0453823	0.0251321	0.070975	0.0101618	0.0124576	0.414677	0.0176736	0.0102995	0.0861871	-3.11404	5.98299	0.602734	-0.0516654	0.0635747	0.416418	0.0617956	0.0631402	0.32774	-0.0101302	0.0254709	0.690843
		rs61905845 G	0.0657329	0.0692218	0.34233	-0.0534074	0.0554449	0.335435	0.0516859	0.0652189	0.428081	-0.0156949	0.0444978	0.724308	0.0673808	0.0373761	0.071441	-0.00164792	0.0516845	0.974565	-0.0199713	0.0142276	0.160427	-0.0161504	0.0320055	0.613837	-0.0316401	0.0158616	0.046085	-0.000857472	0.0131163	0.947876	14.3284	7.61706	0.0599762	0.0231456	0.0809558	0.774956	-0.0145969	0.0804033	0.855941	-0.00854866	0.0324341	0.792114
		rs8081814 T	-0.0186859	0.0861054	0.828202	-0.0311283	0.068968	0.651747	-0.0711391	0.0811237	0.380542	-0.0171218	0.0553497	0.757068	-0.0540173	0.0464938	0.245326	0.0353314	0.0642884	0.582617	0.000563674	0.0176984	0.974593	0.047613	0.0398093	0.231704	0.0108139	0.019732	0.583672	-0.00948979	0.0163148	0.560799	-12.6193	9.47568	0.182959	-0.0250684	0.100699	0.803407	0.0754142	0.10001	0.45082	-0.0503457	0.0403421	0.21206
		rs72936627 G	0.0725816	0.0660588	0.271897	0.0463689	0.0529122	0.380859	0.0765838	0.0622377	0.218526	0.0474612	0.0424635	0.263714	0.0291226	0.0356714	0.414275	0.043459	0.0493222	0.378263	0.00813523	0.0135783	0.549091	0.0488197	0.0305412	0.109954	0.0169127	0.0151382	0.263918	0.00609621	0.012517	0.62624	-5.60003	7.27039	0.441161	0.0444848	0.0772568	0.564756	-0.0749804	0.076728	0.328473	0.0304956	0.0309515	0.324506
		rs10205708 G	-0.0116238	0.0719959	0.871741	-0.0217989	0.0576667	0.705424	-0.00172976	0.0678321	0.979656	-0.0397042	0.046279	0.390942	0.0379745	0.0388756	0.328673	-0.0495983	0.053753	0.356174	-0.00633228	0.0147982	0.668723	0.0507061	0.0332851	0.127682	-0.0165234	0.0164983	0.31659	-0.00258011	0.0136415	0.849988	-3.44388	7.92373	0.663838	-0.0778858	0.084196	0.354952	0.0744193	0.0836213	0.373503	0.00346646	0.033733	0.918154
		rs1343763 A	0.0514416	0.0572362	0.368794	0.00427194	0.0458459	0.925761	0.0218673	0.053927	0.685116	-0.0199902	0.0367928	0.586917	0.0418575	0.0309057	0.175639	0.00958402	0.0427353	0.822554	-0.010666	0.0117645	0.364618	0.0222266	0.0264633	0.400975	0.0128381	0.0131163	0.327701	0.00266948	0.0108452	0.805573	2.46399	6.29946	0.695697	-0.0273313	0.0669381	0.683054	0.0152703	0.0664814	0.818333	0.0120609	0.026818	0.652909
	Sucrose sweetness	rs13027837 A	-0.013622	0.0754292	0.85669	-0.0422629	0.0604161	0.48423	-0.0182873	0.0710667	0.796931	-0.0142237	0.0484869	0.769256	-0.00406352	0.0407307	0.920532	-0.00955844	0.0563178	0.86523	-0.0299218	0.0155022	0.053604	0.00813628	0.0348748	0.815532	0.00864837	0.0172855	0.616852	-0.0103213	0.0142918	0.470192	5.13665	8.30149	0.536081	-0.0546639	0.0882123	0.535474	0.0254544	0.0876109	0.771408	0.0292095	0.035341	0.40853
		rs4441621 T	-0.0544132	0.0586019	0.35315	-0.0150094	0.0469397	0.749155	-0.0162689	0.0552139	0.768264	-0.0244156	0.0376706	0.516907	0.00814678	0.0316449	0.79684	-0.06256	0.0437524	0.152775	0.0139436	0.012045	0.247036	-0.0115827	0.0270953	0.669034	-0.00388043	0.0134297	0.772628	-0.00218269	0.011104	0.844167	-9.73951	6.44895	0.131	0.0369296	0.0685352	0.590003	0.00187394	0.0680679	0.978037	-0.0388036	0.0274564	0.157593
		rs9685484 G	-0.0405025	0.0554704	0.465301	-0.0801551	0.0444267	0.0712169	-0.0498655	0.0522617	0.340022	-0.0417867	0.0356562	0.241241	-0.00807882	0.0299536	0.787386	-0.0324237	0.0414158	0.433708	-0.00325998	0.0114017	0.774943	-0.0616499	0.0256428	0.0162196	-0.00102545	0.012712	0.935707	-0.00631687	0.0105104	0.547841	2.75884	6.10505	0.651351	-0.0310501	0.0648724	0.632206	0.0076268	0.0644299	0.905773	0.0234233	0.0259899	0.367472
		rs10155613 C	-0.0086431	0.129303	0.946707	-0.14115	0.103686	0.173432	-0.118453	0.121877	0.331112	-0.0888743	0.0832544	0.285761	-0.0295786	0.0698359	0.671904	0.0209355	0.0965082	0.828266	-0.0245164	0.0265805	0.356362	-0.0487716	0.0598396	0.415062	0.0315891	0.0296546	0.286787	-0.0408568	0.0244991	0.0953983	-8.63603	14.2363	0.54411	0.0692714	0.151265	0.646998	-0.188909	0.15009	0.20818	0.119638	0.0605313	0.0481206
		rs10113810 A	-0.057676	0.0544636	0.289623	-0.0222425	0.0436251	0.610159	-0.0604753	0.0513132	0.238594	-0.00514237	0.0350111	0.88323	-0.0553329	0.0294073	0.0599076	-0.0023431	0.0406655	0.954053	0.0137239	0.0111945	0.220233	0.0119903	0.025182	0.633978	0.0108603	0.0124812	0.384241	0.0153568	0.0103192	0.136724	0.51386	5.99442	0.931688	-0.0766104	0.0636936	0.229073	0.0477952	0.0632605	0.449942	0.0288152	0.0255183	0.258831
		rs4743910 T	0.0584807	0.0788914	0.458534	0.119411	0.0631842	0.0587916	0.076135	0.0743275	0.3057	0.0736108	0.0507101	0.146631	0.00252417	0.0426009	0.952752	0.0559565	0.0589021	0.34213	0.0222931	0.0162149	0.169197	-0.0102635	0.0364761	0.778425	0.0224325	0.0180784	0.214681	0.010179	0.0149481	0.495907	-2.55816	8.68282	0.768285	0.0357639	0.0922633	0.698296	0.0370969	0.0916335	0.6856	-0.0728608	0.0369601	0.0487021
		rs994178 A	0.00798976	0.0547951	0.884072	0.0011272	0.0438895	0.979511	-0.0190118	0.0516258	0.712683	-0.00914767	0.035223	0.795093	-0.00986417	0.0295885	0.738853	0.0178539	0.0409115	0.66255	0.0180703	0.0112619	0.108612	-0.0391408	0.0253328	0.12235	0.00900884	0.0125568	0.473109	0.0244419	0.0103806	0.0185561	3.32599	6.0306	0.581285	0.0607086	0.0640803	0.343457	-0.0572002	0.063643	0.368791	-0.00350848	0.0256738	0.891304
		rs278043 T	0.0796783	0.0730834	0.275624	0.0613591	0.0585381	0.294566	0.0759182	0.0688565	0.270236	0.0747739	0.0469771	0.111469	0.00114434	0.0394654	0.976868	0.0785339	0.0545648	0.150091	0.0121237	0.015022	0.419641	0.0226501	0.033791	0.502677	-0.00692318	0.0167485	0.679347	0.00910125	0.0138479	0.511043	-13.242	8.04246	0.0996788	0.0712707	0.0854711	0.404374	-0.013846	0.0848894	0.870436	-0.0574247	0.0342409	0.0935457
		rs35003134 A	0.0132077	0.0555985	0.81223	0.00434038	0.0445331	0.922359	-0.0119579	0.052383	0.819433	0.000493233	0.0357395	0.988989	-0.0124511	0.0300223	0.678346	0.0256587	0.0415111	0.536507	-0.00780084	0.0114277	0.494854	-0.024553	0.0257054	0.339507	0.00836541	0.012741	0.511463	0.00329108	0.0105346	0.754735	6.0521	6.11877	0.322627	-0.0459997	0.0650207	0.47929	0.0237129	0.0645776	0.713474	0.0222867	0.0260496	0.39226
		rs2834114 T	-0.0406359	0.0555366	0.464365	-0.00607347	0.0444841	0.891403	-0.00740247	0.0523254	0.887501	-0.00862931	0.0357002	0.809003	0.00122684	0.0299894	0.967369	-0.0418628	0.0414647	0.312702	0.00538591	0.0114153	0.637064	-0.0222465	0.0256773	0.386289	-0.0132751	0.0127267	0.296924	-0.0113767	0.0105227	0.279642	6.12289	6.11204	0.316467	0.000604736	0.0649502	0.992571	-0.00139428	0.0645068	0.982756	0.000789543	0.0260216	0.975795
		rs62485870 T	0.0183535	0.0680913	0.787516	0.0255107	0.0545391	0.63997	0.0180971	0.0641531	0.777877	0.0266348	0.0437696	0.542849	-0.00853773	0.0367683	0.816383	0.0268912	0.0508387	0.596846	0.0158412	0.0139952	0.257689	-0.000361599	0.0314822	0.990836	0.018542	0.0156033	0.234717	-0.00392449	0.0129017	0.760991	-3.34293	7.49399	0.655544	-0.0532442	0.0796307	0.503735	0.0587672	0.0790869	0.457449	-0.00552295	0.0319036	0.862564
		rs10953405 A	0.00890122	0.0761512	0.90695	-0.021501	0.060995	0.724465	-0.0148571	0.0717469	0.835952	-0.0146499	0.0489509	0.764733	-0.000207257	0.0411205	0.995979	0.00910848	0.0568568	0.872725	0.0119499	0.0156521	0.445195	0.0265158	0.035208	0.45139	0.0173819	0.0174505	0.31923	-0.0044124	0.0144288	0.759757	6.78491	8.3808	0.418195	-0.020327	0.0890575	0.819458	0.0140265	0.0884496	0.874	0.00630051	0.0356799	0.859837
	Sucrose liking	rs1436814 T	-0.0279141	0.0907684	0.758443	-0.0478283	0.0727024	0.510635	-0.0290165	0.0855187	0.734388	-0.0206869	0.0583471	0.722932	-0.00832965	0.0490136	0.865055	-0.0195845	0.0677705	0.772598	-0.015182	0.0186565	0.415792	-0.0104451	0.041967	0.80345	0.0014103	0.0208008	0.945946	0.027704	0.0171972	0.107206	-3.81965	9.98983	0.702204	-0.0257197	0.106152	0.808558	-0.00794668	0.105428	0.939917	0.0336664	0.042528	0.428589
		rs7795216 G	-0.0966523	0.0777077	0.213593	-0.0937725	0.0622405	0.131929	-0.126248	0.0732103	0.0846429	-0.0638371	0.0499514	0.201274	-0.0624114	0.0419601	0.136929	-0.0342409	0.0580211	0.555101	-0.0244033	0.0159719	0.126559	-0.0796907	0.0359246	0.0265496	-0.00635557	0.0178085	0.721183	0.0145118	0.014724	0.32435	1.82809	8.55282	0.830751	-0.133191	0.0908762	0.142768	0.0922667	0.0902589	0.30668	0.0409244	0.0364095	0.261029
		rs710411 A	0.0104131	0.0566397	0.854134	0.000350127	0.045367	0.993842	0.00992949	0.0533639	0.852391	0.00942535	0.0364087	0.795734	0.000504135	0.0305846	0.986849	0.009909	0.0422889	0.814742	-0.0220238	0.0116406	0.058511	-0.0330636	0.0261862	0.206739	0.0280267	0.0129779	0.0308196	0.0151897	0.0107312	0.15695	-0.483421	6.23372	0.938187	-0.0353119	0.0662387	0.593971	-0.00213609	0.065787	0.974098	0.037448	0.0265364	0.158207
		rs17127163 A	0.0853943	0.0814093	0.294217	0.147646	0.0651988	0.0235537	0.104493	0.0766992	0.1731	0.116663	0.0523248	0.0257882	-0.0121704	0.0439612	0.781903	0.0975647	0.0607799	0.108466	0.00269126	0.0167337	0.87223	0.0537736	0.0376387	0.153115	-0.0297287	0.0186552	0.111047	0.00203303	0.0154257	0.895148	2.38222	8.9601	0.790343	0.094615	0.0952072	0.320345	-0.0868856	0.0945577	0.35818	-0.0077294	0.0381448	0.839424
		rs11568814 C	0.0860818	0.112498	0.444171	-0.0323864	0.090109	0.719291	-0.00600452	0.105993	0.954825	0.0127713	0.0723162	0.859822	-0.0187758	0.0607479	0.757266	0.104858	0.0839916	0.211892	0.0277823	0.0231225	0.229564	0.0296264	0.0520139	0.568966	-0.00410652	0.0257807	0.873445	-0.000773435	0.021316	0.971056	-0.56994	12.3816	0.963286	0.115051	0.131563	0.381863	-0.144488	0.130663	0.268827	0.0294374	0.0527101	0.576527
		rs4887033 T	-0.000782479	0.0557364	0.988799	0.0375356	0.0446425	0.40047	0.0167478	0.0525127	0.749785	0.0137768	0.035828	0.700593	0.00297099	0.0300968	0.921366	-0.00375347	0.0416145	0.928132	0.0136565	0.0114557	0.233236	0.00295214	0.0257698	0.908797	0.0180026	0.0127719	0.158694	0.0065082	0.0105606	0.537724	-3.89234	6.13415	0.52574	0.0209233	0.0651826	0.748219	0.00366092	0.0647378	0.954904	-0.0245842	0.0261141	0.346506
		rs35253088 T	0.0120294	0.0721064	0.867507	-0.0195871	0.0577552	0.734509	0.0250748	0.0679358	0.712061	-0.0162181	0.0463508	0.726419	0.041293	0.038935	0.288905	-0.0292635	0.0538364	0.586749	-0.0198978	0.0148202	0.179415	-0.0277256	0.0333378	0.405615	-0.0192022	0.0165234	0.245204	0.00138432	0.0136625	0.919296	10.4743	7.93513	0.186855	0.120637	0.0843221	0.152544	-0.150069	0.0837435	0.0731503	0.0294318	0.033784	0.383671
		rs1497980 T	0.114343	0.102399	0.264167	0.117961	0.0820173	0.150383	0.0771281	0.0964788	0.424052	0.0929953	0.0658222	0.157726	-0.0158671	0.0552961	0.774155	0.13021	0.0764506	0.0885515	0.0207362	0.0210476	0.32454	0.0322503	0.0473456	0.495775	-0.0284821	0.023466	0.224856	0.00793972	0.0194029	0.682396	-4.68688	11.2703	0.677517	-0.0220182	0.119759	0.85413	0.0695202	0.11894	0.558894	-0.047502	0.0479787	0.322157
		rs62215296 G	0.04827	0.0586183	0.410256	0.0001176	0.0469528	0.998002	0.0403777	0.0552283	0.464726	-0.0078176	0.0376814	0.835649	0.0481953	0.0316514	0.127856	7.47646e-05	0.0437671	0.998637	0.0157053	0.0120482	0.19241	-0.00236137	0.0271028	0.930572	-0.00592807	0.0134333	0.659005	-0.00261218	0.011107	0.81407	-6.50708	6.45122	0.313153	0.144386	0.0685453	0.0351816	-0.156881	0.0680756	0.0212062	0.0124947	0.0274655	0.649169
	gsweet	rs623965 G	0.0857135	0.0646989	0.185254	0.101903	0.0517875	0.0491179	0.0955912	0.0609835	0.117019	0.0504722	0.0415798	0.224819	0.0451191	0.0349501	0.196738	0.0405945	0.0482825	0.400489	0.00406181	0.0132766	0.759656	-0.00212007	0.0299223	0.943516	-0.00580994	0.0148034	0.694713	-0.00535358	0.0122258	0.661469	1.89262	7.1398	0.790951	0.0741097	0.0757522	0.327932	-0.0542553	0.075255	0.470949	-0.0198545	0.0302795	0.512022
		rs167132 T	0.02536	0.070144	0.717699	0.010293	0.0561838	0.854641	0.0221961	0.0660872	0.73698	0.00597616	0.0450897	0.894559	0.0162199	0.0378766	0.668489	0.00914005	0.0523718	0.861457	0.0140366	0.0144172	0.330271	-0.016826	0.0324311	0.60389	0.00299625	0.0160744	0.852134	0.00236256	0.0132907	0.858913	-12.2845	7.71883	0.111518	-0.00307015	0.0820326	0.970146	0.0130246	0.0814726	0.872989	-0.00995446	0.0328654	0.761981
		rs10762308 G	-0.0664782	0.0543761	0.221513	-0.0112132	0.0435558	0.796839	-0.081208	0.0512297	0.112946	-0.0152954	0.0349551	0.661701	-0.0659125	0.0293591	0.0247784	-0.000565655	0.0406007	0.988884	0.00659432	0.011177	0.555206	-0.0284489	0.0251411	0.257831	0.00537529	0.0124615	0.666218	0.00410138	0.0103034	0.690591	-4.66129	5.98464	0.436064	-0.0716559	0.0635924	0.259844	0.0714821	0.0631583	0.257738	0.000173833	0.0254786	0.994556
Candidate gene	TAS1R2	rs12033832 A	-0.00631971	0.0570803	0.911843	-0.0310529	0.0457192	0.497016	0.00277038	0.053779	0.958916	0.00492156	0.036692	0.8933	-0.00215118	0.0308225	0.94436	-0.00416853	0.0426179	0.922083	0.0160824	0.0117318	0.170444	-0.0133657	0.026391	0.612548	-0.0211397	0.0130796	0.106064	0.0229889	0.0108139	0.0335287	-0.740215	6.2822	0.906206	0.0250232	0.0667542	0.707772	-0.0193444	0.0662986	0.770461	-0.00567883	0.0267444	0.831847
		rs3935570 T	0.0514876	0.0620968	0.407031	0.0409557	0.0497454	0.410345	0.040577	0.0585051	0.487966	0.0310783	0.0399192	0.436267	0.00949864	0.0335366	0.777003	0.0419889	0.046357	0.365069	0.0173404	0.0127631	0.174282	-0.0102769	0.0287107	0.720388	-0.0185841	0.0142298	0.191571	0.00515551	0.0117672	0.661301	-2.77948	6.83143	0.684111	0.0210573	0.0726228	0.771855	-0.0110856	0.0721407	0.877874	-0.00997165	0.0290941	0.7318
		rs35874116 A	0.0341219	0.0580297	0.556535	-0.000543141	0.0464808	0.990677	0.0443924	0.054673	0.416825	0.0123157	0.0373025	0.741286	0.0320768	0.0313345	0.305997	0.00204515	0.0433272	0.962352	-0.00145632	0.0119277	0.902825	0.0450446	0.0268281	0.0931697	0.0127306	0.013298	0.338414	0.00655247	0.0109952	0.551226	-0.745673	6.38676	0.907057	0.00919844	0.0678654	0.892187	0.012381	0.0674021	0.854261	-0.0215794	0.027189	0.427393
		rs12137730 A	0.0100572	0.0571124	0.860221	0.00638536	0.0457456	0.88899	0.0375287	0.0538085	0.485531	0.0239148	0.0367122	0.514789	0.0136139	0.0308397	0.658898	-0.00355671	0.0426419	0.933527	-0.00516391	0.011739	0.66002	-0.000111207	0.026406	0.99664	-0.00944262	0.0130878	0.470624	0.0121003	0.0108211	0.263491	-3.05658	6.28566	0.626776	0.0167875	0.066792	0.801555	-0.00369375	0.0663361	0.955596	-0.0130937	0.0267593	0.624626
		rs7534618 T	0.0149941	0.0567087	0.791471	0.0367197	0.0454311	0.418958	0.00466695	0.0534118	0.930373	-0.00423521	0.0364623	0.907533	0.00890217	0.0306057	0.771158	0.0060919	0.0423715	0.885681	-0.018602	0.0116595	0.110635	0.0191001	0.0262428	0.466733	0.0166346	0.0130112	0.201099	-0.0273545	0.0107599	0.0110228	-0.0633626	6.25131	0.991913	-0.0154953	0.0663987	0.815479	0.0115197	0.065954	0.861347	0.00397554	0.0266084	0.881232
		rs9701796 G	0.0100359	0.06318	0.873792	-0.0207493	0.0506054	0.681796	0.00996783	0.059526	0.867015	-1.59365e-05	0.040613	0.999687	0.00998377	0.0341162	0.769801	5.21725e-05	0.0471722	0.999118	-0.00473181	0.0129862	0.715584	-0.0246504	0.0292108	0.398749	0.00591213	0.0144784	0.683029	-0.0171322	0.0119704	0.152388	2.83234	6.95348	0.683773	0.0759736	0.0738857	0.303843	-0.07528	0.0733813	0.304966	-0.000693626	0.0296024	0.981306
	TAS1R3	rs307355 C	-0.00995816	0.117552	0.932491	-0.0585669	0.0941548	0.533932	-0.0135903	0.110753	0.902339	0.0307833	0.0755634	0.683732	-0.0443736	0.0634751	0.484518	0.0344154	0.0877672	0.694973	0.010143	0.0241618	0.674642	-0.0283739	0.0543497	0.601635	-0.00824071	0.0269384	0.759677	-0.00502311	0.0222732	0.821576	-0.941092	12.9376	0.942013	-0.0961915	0.137473	0.484116	0.0733163	0.136535	0.59129	0.0228751	0.0550774	0.677908
		rs35744813 C	0.0127262	0.117525	0.913771	-0.0422836	0.0941341	0.653305	0.0103439	0.110728	0.925573	0.0440791	0.075546	0.559583	-0.0337352	0.0634613	0.595019	0.0464614	0.0877471	0.596471	0.00980492	0.0241563	0.684826	-0.0270108	0.0543376	0.619131	-0.00544887	0.0269324	0.839671	-0.00560019	0.0222682	0.80144	-1.30625	12.9347	0.919561	-0.074812	0.137443	0.586232	0.053641	0.136505	0.694354	0.021171	0.0550651	0.700633
	GNAT3	rs7792845 T	-0.0404446	0.0547622	0.460191	-0.0351533	0.043863	0.422892	-0.0427432	0.0515948	0.407433	-0.0159603	0.0352022	0.650274	-0.0267829	0.0295705	0.365092	-0.0136617	0.0408876	0.738288	-0.0103904	0.0112559	0.355963	-0.00812001	0.0253197	0.748443	0.00746793	0.0125495	0.5518	-0.00823532	0.0103761	0.427393	4.86299	6.02694	0.41975	0.0428583	0.0640437	0.503374	-0.00462775	0.0636073	0.942002	-0.0382306	0.025657	0.136227
		rs940541 T	-0.130499	0.0558337	0.0194369	-0.0413095	0.0447277	0.355719	-0.0951717	0.052608	0.0704583	-0.0291601	0.0358959	0.416602	-0.0660116	0.03015	0.0285788	-0.0644871	0.041691	0.121934	-0.00289268	0.0114781	0.801031	0.00840694	0.025819	0.744723	0.00114402	0.0127971	0.928768	0.0130755	0.0105804	0.216545	3.96551	6.14588	0.518787	-0.0765177	0.0653048	0.241334	0.112575	0.0648557	0.0826213	-0.0360576	0.0261632	0.168167
		rs1107660 T	-0.116719	0.0568843	0.0401984	-0.028078	0.0455836	0.537925	-0.0808378	0.0536415	0.131831	-0.0187175	0.0365875	0.608951	-0.0621203	0.0307361	0.0432874	-0.0545991	0.0424482	0.198374	-0.000671709	0.0116679	0.954093	0.0130789	0.0262609	0.618466	0.00678194	0.0129992	0.601874	0.0142399	0.0107637	0.185869	5.13604	6.25681	0.411732	-0.0772001	0.0665102	0.245771	0.123584	0.0660149	0.0612162	-0.046384	0.0266121	0.0813587
		rs1107657 T	-0.121978	0.0557503	0.0286885	-0.0344136	0.0446603	0.440976	-0.0879954	0.0525291	0.0939192	-0.0262739	0.0358417	0.463536	-0.0617215	0.0301048	0.040359	-0.0602565	0.0416283	0.147779	-0.00195306	0.0114607	0.864688	0.0105204	0.0257799	0.683215	0.00347221	0.0127777	0.785826	0.0131854	0.0105644	0.212014	5.16927	6.13646	0.399584	-0.0730143	0.0652061	0.262838	0.113095	0.0647574	0.0807531	-0.0400807	0.0261232	0.124977
		rs1524600 C	-0.0919231	0.0938307	0.327264	-0.0300155	0.0750626	0.689256	-0.0457983	0.0883476	0.604195	-0.00833659	0.0603091	0.89006	-0.0374617	0.0506719	0.459736	-0.0544614	0.0701184	0.437344	0.00186739	0.0193111	0.922966	-0.011552	0.0434504	0.790345	0.0304099	0.0215315	0.157868	0.0245702	0.0177878	0.167209	2.72023	10.336	0.792415	-0.122134	0.109801	0.266014	0.0716422	0.109049	0.511207	0.0504921	0.0440147	0.251331
		rs6467217 T	-0.0916326	0.0932881	0.325989	-0.0321708	0.0746896	0.666673	-0.0505924	0.0878534	0.564709	-0.00658802	0.0599687	0.912524	-0.0440044	0.0503861	0.382489	-0.0476282	0.0696811	0.49429	0.00417003	0.0192151	0.828197	-0.0124058	0.0432213	0.774094	0.0311949	0.0214079	0.14509	0.0229166	0.0177118	0.195732	1.1142	10.2933	0.913802	-0.126867	0.10926	0.245601	0.0711154	0.108464	0.512052	0.0557514	0.0438132	0.203222
		rs6970109 C	-0.0951795	0.0928354	0.305261	-0.0279486	0.0742859	0.70675	-0.0527543	0.0873975	0.54611	-0.00445212	0.0596508	0.940505	-0.0483022	0.0501321	0.335313	-0.0468774	0.0693232	0.498914	0.00534533	0.0191055	0.77965	-0.0130904	0.0429959	0.760784	0.0296793	0.021296	0.163441	0.0222462	0.0176227	0.206839	1.82638	10.2404	0.85845	-0.122049	0.108715	0.261599	0.0692762	0.107908	0.520888	0.0527733	0.0436127	0.22628
		rs6975345 T	-0.123855	0.0868765	0.153992	-0.0495712	0.0695879	0.476256	-0.0610663	0.0818575	0.455673	-0.0221871	0.0558473	0.691166	-0.0388793	0.0469155	0.407282	-0.0849753	0.0648612	0.190177	0.00976704	0.0178568	0.584411	-0.0276922	0.0401617	0.490507	0.0304558	0.0199081	0.12608	0.0290907	0.01646	0.0771865	-1.09187	9.56106	0.909081	-0.0855628	0.101604	0.399733	0.0452082	0.100909	0.654152	0.0403546	0.0406985	0.321432
		rs10242727 A	-0.123903	0.0868493	0.153703	-0.0516615	0.0695673	0.457727	-0.0623325	0.0818299	0.446231	-0.0225294	0.0558311	0.686566	-0.0398032	0.0468992	0.396062	-0.0840994	0.064845	0.194674	0.00941049	0.0178522	0.598108	-0.0277201	0.0401568	0.490018	0.0306654	0.0199024	0.123387	0.0284847	0.0164554	0.083466	-0.902509	9.55915	0.924782	-0.0835939	0.101573	0.410524	0.0426716	0.100881	0.672309	0.0409223	0.0406937	0.314614
		rs6467192 G	-0.13062	0.0870443	0.133474	-0.0567465	0.0697237	0.415728	-0.0683818	0.0820139	0.404416	-0.0299703	0.0559566	0.592243	-0.0384115	0.0470049	0.413837	-0.0922087	0.0649904	0.155975	0.0104151	0.0178924	0.560509	-0.034134	0.040247	0.396387	0.0300116	0.0199473	0.132461	0.0300443	0.0164923	0.0685167	-0.944826	9.58068	0.921443	-0.0963151	0.101801	0.344106	0.0540409	0.101108	0.593012	0.0422742	0.0407853	0.299981
	GLUT2	rs5400 C	-0.173908	0.0798325	0.0293897	-0.0528415	0.0639517	0.408662	-0.141588	0.075218	0.0598037	-0.0460359	0.0513235	0.369745	-0.0955521	0.0431081	0.0266661	-0.0783557	0.0596108	0.188712	0.0130229	0.016411	0.427472	0.0442235	0.0369144	0.230934	-0.000345287	0.0182973	0.984944	0.00440718	0.0151285	0.770813	-17.8649	8.78535	0.0420192	-0.292648	0.0933483	0.00172148	0.267889	0.0927153	0.00386514	0.0247594	0.0374097	0.50808

## Sheet: Table S9
Table S9. Associations between all primary and secondary SNPs and all dietary outcomes after excluding potential energy misreporters and those reported to have made prior drastic diet changers. This table corresponds to supplemental figure 2. *Sucrose and all monosaccharides. Yellow icons indicate a P-value <0.05 and red icons indicate a P-value <0.005 SNP: Single nucleotide-polymorphism. EA: Eff…
		SNP EA	Total sugar			Added sugar			Sweet tasting sugars*			Sucrose			Monosaccharides			Disaccharides			Sweets and chocolate			SSB			Ice cream			Cakes			Total energy			Carbohydrates			Fat			Protein
			β	SE	P-value	β	SE	P-value	β	SE	P-value	β	SE	P-value	β	SE	P-value	β	SE	P-value	β	SE	P-value	β	SE	P-value	β	SE	P-value	β	SE	P-value	β	SE	P-value	β	SE	P-value	β	SE	P-value	β	SE	P-value
Associated trait in Hwang et al.	Total sugar intake	rs11577403 A	0.0345015	0.0590905	0.559313	-0.00215197	0.0487561	0.964795	0.0305984	0.0557038	0.582804	-0.0147094	0.04073	0.717997	0.0453078	0.0301875	0.133408	-0.0108064	0.0463909	0.81581	-0.00685444	0.0122926	0.577123	-0.00872121	0.0276801	0.752712	-0.0124617	0.0139435	0.371484	-0.00205443	0.0115584	0.858926	-10.0806	5.89312	0.0871805	0.0588265	0.0685953	0.391134	-0.0507555	0.0676197	0.452904	-0.00807099	0.026332	0.759221
		rs7424551 G	0.0525504	0.0597764	0.379352	0.0782648	0.0493186	0.112551	0.0751787	0.0563485	0.182167	0.0341249	0.0412027	0.407558	0.0410538	0.0305388	0.178867	0.0114966	0.0469301	0.80648	-0.0191766	0.0124347	0.123049	0.0797285	0.0279943	0.00440512	0.000175907	0.014106	0.990051	0.00162987	0.0116927	0.889143	-2.71297	5.9627	0.649123	0.0463966	0.0693933	0.503758	-0.0427342	0.0684061	0.532168	-0.00366237	0.0266381	0.890648
		rs35267617 T	0.0598649	0.0569029	0.292792	0.0363187	0.0469514	0.439216	0.0178862	0.0536434	0.738816	0.00738107	0.0392233	0.850738	0.0105051	0.0290727	0.71785	0.0493598	0.0446729	0.269214	0.00755683	0.0118378	0.523247	-0.0127878	0.0266559	0.631422	0.0250748	0.0134265	0.0618426	0.0228495	0.0111292	0.0400791	6.84767	5.67566	0.227645	0.033779	0.0660586	0.609114	-0.0363732	0.0651186	0.576465	0.00259416	0.0253579	0.918518
		rs6911544 A	0.0888603	0.0738208	0.228714	0.0519628	0.060832	0.393007	0.0563739	0.0695639	0.41773	0.0662644	0.050929	0.193241	-0.00989053	0.0377071	0.793095	0.0987508	0.0580168	0.0887569	0.0146976	0.0153533	0.338435	0.0201094	0.0345874	0.560975	-0.0302681	0.0174348	0.0825717	-0.0111	0.0144948	0.443812	17.3587	7.37304	0.0185688	0.0235901	0.0857887	0.783336	-0.0531318	0.0845833	0.52991	0.0295416	0.032936	0.369765
		rs559904 A	0.0327547	0.0624392	0.599879	-0.0317756	0.0515184	0.537388	0.0313762	0.0588605	0.594	-0.0253478	0.0430378	0.555893	0.056724	0.0318972	0.0753687	-0.0239693	0.0490195	0.624867	-0.00130978	0.0129894	0.919683	-0.0248701	0.0292481	0.395163	0.00327987	0.0147341	0.823846	-0.00726905	0.0122133	0.551734	-2.47049	6.22823	0.691624	0.0866454	0.0724808	0.23194	-0.0628001	0.0714512	0.379457	-0.0238453	0.0278236	0.391448
		rs11642841 C	0.0664282	0.0583582	0.255021	0.0992715	0.0482056	0.0394801	0.0705159	0.055061	0.200324	0.094366	0.040317	0.0192662	-0.0238501	0.0297514	0.422771	0.0902784	0.0458575	0.0490098	0.00531872	0.0121398	0.661304	0.0740759	0.0273096	0.00668665	-0.0239311	0.0137894	0.0826789	-0.012454	0.0114065	0.274926	10.4655	5.82452	0.0723869	0.0762322	0.0677665	0.26064	-0.0410766	0.0667545	0.538341	-0.0351556	0.0260099	0.176517
		rs60764613 G	0.0343212	0.0790174	0.664041	0.132117	0.0651887	0.0427124	0.0947902	0.0744851	0.203177	0.0607543	0.054463	0.264648	0.0340359	0.0403694	0.39918	0.00028531	0.062035	0.99633	0.0456194	0.0164339	0.00551123	-0.0251856	0.0370139	0.49624	-0.00524411	0.018646	0.778526	0.0346441	0.0154535	0.0249874	-13.2939	7.88045	0.0916336	0.100468	0.0917256	0.273401	-0.0105244	0.0904242	0.907345	-0.0899431	0.0352041	0.0106314
		rs838145 G	0.216194	0.058078	0.000198021	0.131224	0.0479794	0.00624562	0.195301	0.0547856	0.000365267	0.127874	0.0400393	0.00140753	0.0674266	0.0297209	0.0233035	0.148767	0.0455745	0.0011	0.0159342	0.0120694	0.186786	0.0205956	0.0272198	0.449278	0.0192631	0.013707	0.159939	0.0324915	0.0113484	0.00420135	-5.8486	5.77677	0.311348	0.203255	0.067428	0.00257931	-0.12852	0.0664906	0.0532676	-0.0747349	0.0259387	0.00396729
		rs8103840 C	0.210427	0.0564423	0.000193583	0.14353	0.0465774	0.00206306	0.223888	0.0532007	2.58729e-05	0.134092	0.0389071	0.000569549	0.0897961	0.0288406	0.0018521	0.120631	0.0443211	0.00650124	0.0133375	0.0117467	0.256215	0.0145997	0.0264514	0.580995	0.0178232	0.0133243	0.181032	0.0390789	0.0110408	0.000402099	-3.19535	5.63256	0.570519	0.190512	0.065534	0.00365376	-0.106395	0.0646141	0.099658	-0.0841171	0.025154	0.000827578
		rs838133 A	0.266081	0.0570317	3.10535e-06	0.170963	0.0470703	0.0002821	0.274381	0.0537553	3.36156e-07	0.16051	0.0393174	4.4803e-05	0.113872	0.0291439	9.3776e-05	0.15221	0.0447894	0.000679733	0.0269711	0.0118709	0.0230988	0.0295781	0.0267338	0.268575	0.0200174	0.0134667	0.137185	0.0364337	0.0111597	0.00109806	-2.47206	5.69292	0.664125	0.25511	0.0662216	0.00011747	-0.148056	0.0653006	0.0233864	-0.107054	0.0254177	2.54844e-05
	Sweets intake	rs2144298 T	-0.092171	0.0720871	0.201056	-0.0507902	0.0594809	0.393179	-0.0504846	0.067958	0.457566	-0.0861372	0.0496858	0.0830026	0.0356526	0.0368303	0.333048	-0.127824	0.0565872	0.0239053	-0.00477393	0.0149971	0.750244	-0.0244864	0.0337691	0.468394	-0.0224868	0.0170105	0.186211	-0.0215999	0.0141001	0.125569	-10.9641	7.18988	0.127296	0.0715015	0.0836861	0.392897	-0.0678253	0.0824956	0.410994	-0.00367621	0.032125	0.908895
		rs1547578 G	0.0687634	0.0729649	0.345995	0.0226378	0.0602049	0.706913	0.0530389	0.0687837	0.440662	0.0568913	0.0502925	0.257985	-0.00385243	0.037279	0.917694	0.0726158	0.0572816	0.204925	0.0198072	0.0151785	0.191932	0.0451196	0.0341781	0.186812	0.0233473	0.0172172	0.175105	-0.00857469	0.0142724	0.547991	-7.01742	7.27793	0.334959	0.0180764	0.084705	0.831015	-0.00746988	0.0835	0.928718	-0.0106065	0.0325153	0.744278
		rs1358726 T	-0.0396401	0.0825836	0.631235	-0.0198073	0.06814	0.771297	0.0141294	0.0778509	0.855983	0.0209317	0.0569232	0.713089	-0.00680225	0.0421924	0.871922	-0.0328378	0.0648342	0.612521	1.97231e-05	0.0171801	0.999084	-0.019928	0.0386847	0.606463	-0.0109589	0.0194874	0.57388	0.0168268	0.0161531	0.297564	6.94773	8.23729	0.398991	-0.00454918	0.0958693	0.962154	-0.0105779	0.0945053	0.910881	0.015127	0.0368008	0.68104
		rs4948236 T	-0.0309256	0.0736695	0.674646	-0.0693129	0.0607824	0.254161	-0.0505275	0.0694464	0.466885	-0.0604208	0.0507767	0.234091	0.00989329	0.037638	0.792667	-0.0408189	0.0578354	0.480338	0.00559883	0.0153255	0.714873	-0.0297958	0.0345085	0.387913	0.0145331	0.0173837	0.403159	-0.0125647	0.0144097	0.383244	18.8685	7.34525	0.0102147	-0.0252513	0.0855208	0.767795	0.00887725	0.0843043	0.916139	0.0163741	0.0328283	0.617943
		rs11607862 T	-0.0170377	0.0605832	0.778539	0.01625	0.0499871	0.745122	0.00902377	0.0571111	0.874456	0.0430745	0.0417573	0.302302	-0.0340507	0.0309509	0.271283	0.017013	0.0475623	0.720573	0.00181365	0.0126032	0.885578	-0.0194534	0.0283787	0.493044	0.00374504	0.014296	0.793352	-0.00693962	0.0118501	0.558143	-5.26201	6.04281	0.383884	-0.0741795	0.0703266	0.29154	0.0601283	0.0693269	0.385783	0.0140512	0.0269968	0.602739
		rs11617097 G	-0.051175	0.0916339	0.57653	0.0144046	0.0756078	0.848907	-0.0630723	0.0863814	0.465303	0.00356079	0.0631619	0.955043	-0.0666331	0.0468132	0.154646	0.0154581	0.0719401	0.829868	-0.00591071	0.0190628	0.756516	-0.033244	0.0429238	0.438654	0.00541852	0.0216233	0.802137	-0.0131314	0.0179237	0.463798	1.95037	9.14045	0.831035	-0.0818884	0.106374	0.44142	0.0846068	0.10486	0.419764	-0.00271834	0.0408341	0.946925
		rs17127497 A	0.00462574	0.100148	0.96316	0.0535393	0.0826308	0.517038	0.0407616	0.0944074	0.66592	0.0391787	0.069029	0.570336	0.00158289	0.0511657	0.975321	0.00304285	0.0786235	0.969129	0.0407501	0.0208312	0.050459	0.02994	0.0469118	0.523341	-0.0344371	0.0236305	0.14505	-0.0078341	0.0195891	0.68922	-1.74738	9.98961	0.861145	0.128157	0.116254	0.27031	-0.0611165	0.114603	0.593842	-0.0670403	0.0446243	0.133033
	Glucose intensity	rs76006717 C	0.0478661	0.119439	0.688604	0.104196	0.098546	0.290378	0.118738	0.11259	0.291623	0.118396	0.0823215	0.150392	0.000341396	0.061022	0.995536	0.0475247	0.0937683	0.61228	0.0231498	0.0248464	0.351499	0.00909811	0.0559493	0.870825	0.00598048	0.0281845	0.831961	0.0237336	0.0233619	0.309689	-16.1206	11.9125	0.175998	0.0623845	0.138653	0.652765	0.0110466	0.136681	0.935586	-0.0734311	0.053221	0.167688
		rs10866646 T	-0.0259801	0.0755676	0.731002	-0.0160222	0.062351	0.797208	-0.0136128	0.0712368	0.848455	-0.0108096	0.0520872	0.8356	-0.00280328	0.0386078	0.942118	-0.0231768	0.0593262	0.696048	-0.0134522	0.0157201	0.392159	0.0267119	0.0353978	0.450488	-0.0113274	0.0178317	0.525282	-0.0177183	0.0147806	0.230642	5.84256	7.53751	0.438275	-0.0321583	0.087724	0.713934	0.0120048	0.0864762	0.889593	0.0201535	0.033674	0.549523
		rs57083985 T	0.0645691	0.0612888	0.292119	0.0840076	0.0505666	0.096669	0.0456098	0.0577771	0.429885	0.0466293	0.0422449	0.269704	-0.00101945	0.0313137	0.974029	0.0655886	0.0481151	0.172853	0.0180563	0.0127496	0.15673	0.0211897	0.0287102	0.460493	0.0103016	0.0144628	0.476301	0.0197695	0.0119876	0.0991358	-2.00099	6.11368	0.743448	0.0283516	0.0711505	0.690287	-0.00698945	0.0701385	0.920622	-0.0213622	0.0273118	0.434134
		rs4712006 T	-0.083339	0.0589355	0.157362	-0.0590562	0.0486381	0.224692	-0.0604748	0.0555463	0.276292	-0.0313589	0.0406338	0.440278	-0.0291159	0.0301357	0.33398	-0.0542231	0.0462846	0.241411	0.00770149	0.0122667	0.530122	-0.0373161	0.0276135	0.176597	0.0237398	0.0138991	0.0876566	-0.015939	0.0115344	0.167036	2.00381	5.88399	0.733446	-0.0228665	0.06844	0.738301	-0.0112879	0.0674627	0.867121	0.0341544	0.0262674	0.193533
		rs7764197 T	0.0182547	0.103235	0.859647	0.130414	0.0851423	0.125613	0.0652921	0.0973291	0.502334	0.0877604	0.0711296	0.217293	-0.0224683	0.052722	0.669994	0.0407229	0.0810187	0.615227	-0.000306071	0.0214472	0.988614	0.0233784	0.0483046	0.628407	0.00483791	0.0243481	0.842502	-0.00143015	0.020172	0.94348	-6.8468	10.2804	0.505416	0.00143274	0.119793	0.990458	0.0486076	0.118072	0.680582	-0.0500404	0.0459346	0.276003
		rs7456261 A	0.0272608	0.0624561	0.662495	-0.0553417	0.0515309	0.282862	0.00415822	0.0588769	0.943697	-0.0430745	0.0430485	0.317034	0.0472328	0.0319068	0.138805	-0.019972	0.0490328	0.68378	0.00267107	0.0129929	0.837122	-0.0198859	0.0292562	0.496694	0.00413732	0.014738	0.778926	-0.00355723	0.0122166	0.770918	-0.448079	6.22997	0.942664	-0.0178605	0.0725036	0.805423	0.0120674	0.0714721	0.865924	0.00579308	0.0278317	0.835117
		rs4947856 G	0.0817205	0.0953695	0.391524	0.049262	0.0786903	0.531309	0.0441378	0.089905	0.623478	0.0124889	0.0657377	0.849327	0.0316489	0.048725	0.515999	0.0500716	0.0748729	0.503663	0.00857578	0.0198402	0.665571	0.00266189	0.0446752	0.952489	-0.00583159	0.0225051	0.795544	-0.0102134	0.0186548	0.584047	-8.65159	9.51271	0.363113	0.112998	0.11071	0.307431	-0.105932	0.109135	0.331738	-0.0070655	0.0424993	0.867963
	Fructose intensity	rs291958 A	-0.0535099	0.119969	0.655582	-0.0126749	0.0989872	0.898114	-0.101777	0.113091	0.368158	-0.0703605	0.0826907	0.394845	-0.0314165	0.0612924	0.608261	-0.0220934	0.0941853	0.814543	-0.0401092	0.0249553	0.108022	-0.0365027	0.056197	0.515993	0.023199	0.028309	0.41252	-0.0235953	0.0234657	0.314661	22.9334	11.9639	0.0552728	0.00212543	0.139269	0.987824	-0.0300031	0.137288	0.82701	0.0278777	0.0534603	0.60205
		rs722311 G	0.0142581	0.0609267	0.814972	0.0197787	0.0502704	0.693995	0.032487	0.0574342	0.571648	0.0171704	0.0419953	0.682644	0.0153165	0.0311273	0.622684	-0.00105842	0.0478321	0.982346	0.00606153	0.0126746	0.632484	0.0104569	0.0285399	0.714074	-0.0156251	0.0143765	0.277121	0.0059799	0.0119174	0.615829	4.95537	6.07711	0.414847	0.0375842	0.0707273	0.595152	-0.0348397	0.0697211	0.617293	-0.00274452	0.02715	0.919483
		rs6494735 T	-0.00800054	0.13345	0.952195	0.0558673	0.110155	0.612042	0.0132961	0.125814	0.915837	0.0142098	0.0920408	0.877307	-0.000913704	0.0681488	0.989303	-0.00708684	0.104826	0.9461	0.0220025	0.0277608	0.428038	0.115919	0.0625316	0.0637913	0.00254691	0.0314871	0.935533	-0.0504871	0.0261034	0.053117	21.8678	13.3176	0.100607	0.0196957	0.154939	0.898848	0.0561145	0.152703	0.713271	-0.0758102	0.0594866	0.202539
	NHDC intensity	rs7596758 G	0.0672962	0.0610161	0.270078	-0.0310566	0.0503458	0.537333	0.0320961	0.0575208	0.576859	-0.0125065	0.0420587	0.766196	0.0446026	0.0311724	0.152498	0.0226936	0.0479038	0.635698	-0.014663	0.0126932	0.248034	-0.021657	0.0285825	0.448643	0.00986334	0.0143985	0.493339	-0.015761	0.0119347	0.186654	-10.2896	6.08538	0.0908825	0.0665354	0.0708325	0.347574	-0.116003	0.0698203	0.0966453	0.0494672	0.027188	0.0688626
		rs2192762 A	-0.0514601	0.0624102	0.409642	-0.0504695	0.0514941	0.327052	-0.0599885	0.0588325	0.307911	-0.0348173	0.043018	0.418317	-0.0251712	0.0318855	0.429877	-0.0262889	0.0489973	0.591595	0.00914355	0.0129833	0.481286	-0.0913236	0.029226	0.00178305	-0.00155234	0.0147274	0.916056	-5.87177e-05	0.0122079	0.996162	8.66509	6.22468	0.163927	-0.0726402	0.0724492	0.316053	0.0526011	0.0714195	0.461432	0.020039	0.0278112	0.471206
		rs6809116 C	0.0389448	0.0577578	0.500145	-0.0335032	0.0476559	0.482052	0.0433759	0.0544472	0.425661	-0.00152154	0.0398118	0.969514	0.0448974	0.0295067	0.128131	-0.00595261	0.0453449	0.89556	-0.00943106	0.0120153	0.432514	-0.00542969	0.027056	0.840949	0.00750201	0.0136294	0.582032	-0.00769154	0.0112976	0.496001	-2.17223	5.76131	0.706151	0.0033048	0.0670502	0.96069	-0.0263344	0.0660959	0.690322	0.0230296	0.0257376	0.370918
	Aspartame intensity	rs1000516 G	0.0919196	0.0810701	0.256884	0.0497178	0.0668926	0.457343	0.0829256	0.0764239	0.277906	0.0601145	0.0558801	0.282044	0.0228111	0.0414202	0.581831	0.0691085	0.0636463	0.277575	-0.0105709	0.0168656	0.530816	-0.0325778	0.0379765	0.390995	0.0333284	0.0191292	0.0814806	0.00452752	0.0158582	0.775264	-0.84685	8.08699	0.916601	0.0452615	0.0941149	0.630582	-0.0367286	0.0927762	0.692196	-0.00853289	0.0361277	0.813291
		rs2939710 C	-0.0827959	0.0571312	0.147296	-0.0823306	0.0471375	0.0807264	-0.0777748	0.0538569	0.148732	-0.049299	0.03938	0.210633	-0.0284757	0.0291896	0.329306	-0.0543202	0.0448533	0.22589	-0.0161389	0.0118852	0.174516	-0.029082	0.0267629	0.277208	0.000331858	0.0134824	0.980363	0.0200801	0.0111746	0.0723651	0.864528	5.69917	0.879431	0.0106789	0.0663264	0.872092	-0.0450375	0.0653818	0.490935	0.0343587	0.0254589	0.177174
		rs6909398 A	0.0206183	0.0640809	0.747644	0.012267	0.0528732	0.816535	0.0241126	0.0604081	0.68978	0.0313147	0.0441689	0.478351	-0.00720211	0.0327391	0.825886	0.0278204	0.0503079	0.580271	0.0164769	0.0133302	0.216456	0.0346706	0.0300163	0.248085	0.00912107	0.0151212	0.546387	0.0404083	0.0125301	0.00126286	4.61076	6.3918	0.470702	0.00652057	0.0743897	0.930153	-0.0352664	0.0733307	0.630579	0.0287458	0.0285547	0.314099
		rs4731134 G	-0.00212284	0.0615343	0.97248	0.0622556	0.0507694	0.220127	-0.0119202	0.0580075	0.837188	0.0176982	0.042414	0.676485	-0.0296184	0.0314371	0.346131	0.0274956	0.0483085	0.569252	0.00459841	0.012801	0.719433	0.0187502	0.0288242	0.515379	0.00660768	0.0145203	0.64907	-0.0109298	0.012036	0.363841	10.1051	6.13687	0.0996559	0.00369834	0.0714332	0.95871	0.027192	0.0704166	0.699384	-0.0308904	0.0274196	0.259939
		rs12262926 C	-0.0556453	0.0697011	0.424685	-0.0744412	0.0575084	0.195534	-0.0645453	0.0657056	0.325948	-0.065434	0.0480415	0.173209	0.000888672	0.0356112	0.980091	-0.056534	0.0547198	0.301549	-0.0198094	0.0144994	0.171889	0.0297377	0.03265	0.362414	-0.0404361	0.0164446	0.0139465	-0.0182157	0.0136332	0.181528	-6.72372	6.95232	0.3335	0.0403643	0.0809148	0.617893	-0.0713502	0.0797621	0.371049	0.0309859	0.0310597	0.318477
		rs75941298 A	-0.0317112	0.0938547	0.735462	-0.0535028	0.0774386	0.489635	-0.0379551	0.0884754	0.667936	-0.0160722	0.0646921	0.803796	-0.0218829	0.0479504	0.648134	-0.00982824	0.0736832	0.893891	-0.0201516	0.0195241	0.302023	0.0523966	0.0439626	0.233341	-0.00832294	0.0221472	0.70707	-0.00495306	0.0183583	0.787318	-17.4775	9.35976	0.061879	-0.0369077	0.108953	0.734804	0.0608067	0.107402	0.571294	-0.023899	0.041823	0.567715
		rs55994271 A	0.0534779	0.0610336	0.380933	0.0283782	0.0503596	0.573095	0.0285138	0.0575365	0.6202	-0.0182348	0.0420699	0.664701	0.0467486	0.0311806	0.133821	0.00672937	0.0479171	0.888316	-0.0180082	0.0126963	0.156101	0.0229538	0.0285902	0.422071	0.0163595	0.014402	0.25601	-0.00134824	0.0119386	0.910087	-7.96031	6.08749	0.191012	0.0819161	0.0708506	0.247626	-0.093007	0.0698415	0.182984	0.011091	0.0271982	0.683439
		rs431254 C	-0.0476112	0.0620299	0.442765	-0.0633439	0.0511793	0.215851	-0.00597215	0.0584759	0.918655	-0.0406787	0.0427554	0.341402	0.0347066	0.0316905	0.273459	-0.0823178	0.0486944	0.0909537	-0.0341141	0.0129014	0.0081964	-0.00961299	0.0290572	0.740778	0.0192949	0.0146368	0.187443	0.0100896	0.0121332	0.405663	1.46357	6.18751	0.81302	-0.0528646	0.0720086	0.462873	0.0372001	0.0709847	0.600246	0.0156645	0.0276419	0.570931
		rs2293698 A	-0.101934	0.0567063	0.0722638	-0.0367209	0.0467925	0.432607	-0.0948583	0.0534564	0.0760014	-0.0682465	0.0390867	0.0808265	-0.0266118	0.0289737	0.358381	-0.0753223	0.0445193	0.0906851	-0.00950573	0.0117977	0.420412	-0.0244878	0.0265652	0.356647	0.0238889	0.0133812	0.0742393	0.00518245	0.011093	0.640378	-0.446064	5.657	0.937152	-0.0889012	0.0658317	0.176898	0.0763647	0.064896	0.239324	0.0125365	0.0252719	0.619855
		rs62208042 G	0.0300708	0.0702274	0.668518	0.0496969	0.0579436	0.391084	0.0193576	0.0662027	0.769985	0.0387324	0.0484055	0.423628	-0.0193748	0.0358792	0.589205	0.0494456	0.0551327	0.369815	-0.00685607	0.0146095	0.638869	-0.00616273	0.0328969	0.851401	0.00986579	0.0165717	0.551625	-0.00176539	0.0137368	0.897743	2.59455	7.00509	0.711104	0.0209598	0.0815251	0.797108	-0.0405597	0.0803647	0.61378	0.0195999	0.0312944	0.531123
		rs72702969 T	-0.0440548	0.0881414	0.617209	0.00253895	0.0727261	0.972151	-0.0194452	0.0830902	0.814968	0.02063	0.0607542	0.734189	-0.0400752	0.0450308	0.373506	-0.0039796	0.0691981	0.954139	0.0162648	0.0183358	0.375064	-0.00668206	0.0412885	0.871436	-0.00605948	0.0207991	0.7708	0.00575446	0.0172408	0.738558	-13.5904	8.79067	0.122126	-0.182614	0.10231	0.0742979	0.178347	0.100855	0.0770233	0.00426718	0.0392777	0.913488
		rs77739585 C	-0.0185004	0.0567299	0.744342	-0.00661414	0.046808	0.887632	-0.0159586	0.0534786	0.765393	0.00430184	0.0391028	0.9124	-0.0202605	0.028983	0.484535	0.00176002	0.0445374	0.968478	-0.00358258	0.0118016	0.761461	-0.0421711	0.026572	0.112522	0.00322353	0.0133867	0.809713	0.00969575	0.0110963	0.38225	0.561951	5.65876	0.920896	-0.0317816	0.0658556	0.629391	0.0271837	0.0649188	0.675416	0.00459782	0.0252799	0.855682
		rs2010949 C	-0.141737	0.0852416	0.0963791	-0.103808	0.0703342	0.139986	-0.187788	0.0803489	0.0194439	-0.111822	0.0587535	0.0570276	-0.075966	0.0435497	0.0811182	-0.0657713	0.0669251	0.325741	0.000144114	0.0177345	0.993516	-0.0544494	0.0399311	0.172719	0.00604289	0.0201165	0.763881	0.0259888	0.0166737	0.119095	-2.47397	8.50349	0.771104	-0.227091	0.0989459	0.021741	0.216754	0.0975393	0.0262829	0.0103368	0.0379886	0.785547
	gSweet intensity	rs855749 G	-0.0562012	0.0572675	0.326421	-0.0167596	0.0472528	0.722834	-0.0477822	0.0539857	0.376122	-0.0212382	0.0394741	0.590566	-0.026544	0.0292582	0.364299	-0.0296572	0.0449601	0.509499	0.00614184	0.0119137	0.606192	-0.00936012	0.0268267	0.727161	-0.00456859	0.013514	0.735319	0.0252214	0.0112002	0.0243445	-1.4155	5.71253	0.804301	-0.0959332	0.0664775	0.149015	0.118226	0.0655292	0.0712253	-0.0222923	0.0255196	0.382385
		rs7897266 G	-0.0735434	0.0938086	0.433068	-0.0887163	0.0773997	0.251726	-0.0211949	0.0884337	0.810589	-0.0665173	0.0646592	0.303621	0.0453223	0.0479265	0.344336	-0.118866	0.0736419	0.106526	-0.0350368	0.0195134	0.0725899	0.0169747	0.0439436	0.699293	0.0333505	0.0221351	0.131913	0.00977934	0.0183494	0.594076	14.3398	9.35602	0.125376	-0.0349813	0.108901	0.748048	-0.0161557	0.107352	0.880378	0.051137	0.0418015	0.221225
		rs11062194 C	0.0198089	0.10838	0.854979	0.0524345	0.0894237	0.557643	0.01623	0.102169	0.873785	0.0394944	0.0747036	0.597034	-0.0232644	0.0553714	0.67438	0.0430734	0.085086	0.612701	0.0195154	0.0225459	0.386731	-0.127269	0.0507582	0.0121741	0.00566359	0.0255748	0.824744	0.0105133	0.0211994	0.619953	9.07956	10.8103	0.40098	-0.0525097	0.125815	0.676423	0.106089	0.124022	0.392343	-0.0535791	0.0482942	0.267262
		rs9382222 C	-0.0375328	0.0609738	0.538196	-0.0402903	0.050309	0.423228	-0.0189296	0.0574797	0.741913	-0.0353853	0.0420274	0.399826	0.0164557	0.0311517	0.597339	-0.0539885	0.0478675	0.259392	-0.00260741	0.0126846	0.837139	0.00554227	0.0285624	0.846146	0.00647406	0.0143882	0.65275	-0.0139077	0.0119263	0.243576	-6.72989	6.08165	0.268489	-0.0532984	0.070782	0.451466	0.0100311	0.0697763	0.885691	0.0432673	0.027169	0.111288
		rs2192762 A	-0.0514601	0.0624102	0.409642	-0.0504695	0.0514941	0.327052	-0.0599885	0.0588325	0.307911	-0.0348173	0.043018	0.418317	-0.0251712	0.0318855	0.429877	-0.0262889	0.0489973	0.591595	0.00914355	0.0129833	0.481286	-0.0913236	0.029226	0.00178305	-0.00155234	0.0147274	0.916056	-5.87177e-05	0.0122079	0.996162	8.66509	6.22468	0.163927	-0.0726402	0.0724492	0.316053	0.0526011	0.0714195	0.461432	0.020039	0.0278112	0.471206
		rs10889761 T	0.098271	0.0612704	0.108759	0.037208	0.0505576	0.461772	0.0764115	0.0577604	0.185887	0.0690277	0.0422322	0.102179	0.00738373	0.0313058	0.813546	0.0908873	0.0481002	0.0588391	-0.0124497	0.0127468	0.328737	0.00962043	0.0287034	0.737504	0.0124756	0.014459	0.388247	0.00617445	0.0119856	0.606451	12.8937	6.11036	0.0348634	0.058068	0.0711314	0.414314	-0.0907991	0.070117	0.195352	0.0327311	0.0273042	0.230641
		rs78873212 A	-0.054648	0.088309	0.536039	0.0123226	0.0728646	0.865707	-0.0388877	0.0832481	0.640414	-0.00279773	0.0608702	0.963341	-0.03609	0.0451168	0.423768	-0.018558	0.0693299	0.788952	0.00936993	0.0183711	0.610033	-0.0453033	0.0413656	0.273451	-0.0197538	0.0208382	0.343163	-0.0014283	0.0172737	0.934102	6.24317	8.80854	0.478482	-0.0371103	0.102516	0.717361	0.0567158	0.101057	0.574651	-0.0196055	0.0393522	0.618346
	Sucrose intensity	rs7602024 A	0.0158799	0.0695757	0.819464	-0.0838706	0.0574029	0.144013	-0.00760991	0.0655882	0.907634	-0.0307839	0.0479564	0.520939	0.023174	0.0355459	0.514446	-0.00729411	0.0546222	0.89377	-0.0108328	0.0144736	0.454202	-0.0148159	0.0325913	0.649406	-0.0323314	0.0164159	0.0489122	0.0138504	0.0136088	0.308809	3.63768	6.93998	0.600174	0.0829869	0.0807655	0.304199	-0.118697	0.0796133	0.136002	0.0357105	0.0310028	0.249403
		rs995398 C	0.0727721	0.0570719	0.202295	0.0199997	0.0470923	0.671067	0.081614	0.0537997	0.129288	0.0388257	0.0393393	0.323686	0.0427883	0.0291576	0.142266	0.0299838	0.0448075	0.503398	0.0125554	0.0118729	0.290307	0.0438235	0.0267333	0.101176	-0.00365924	0.0134681	0.785859	0.00545527	0.0111639	0.625096	-9.73473	5.69205	0.0872438	0.130992	0.0662479	0.0480256	-0.114484	0.0653071	0.0796207	-0.0165081	0.0254333	0.516301
		rs7849014 T	-0.0579719	0.123475	0.638718	-0.105163	0.101877	0.301969	-0.0506601	0.116399	0.663402	-0.0882851	0.0851064	0.29959	0.037625	0.0630835	0.550896	-0.0955969	0.0969349	0.324052	-0.0380715	0.025685	0.138296	-0.0406682	0.0578392	0.481989	0.0366129	0.0291355	0.208903	0.000826897	0.0241523	0.972689	10.5316	12.316	0.392502	-0.0301766	0.143339	0.83326	0.0249658	0.1413	0.859757	0.00521082	0.0550232	0.924552
		rs61894278 G	0.00488406	0.056578	0.93121	0.00551942	0.0466825	0.905884	0.0368533	0.0533344	0.489585	-0.00282367	0.038998	0.94228	0.039677	0.028904	0.16986	-0.034793	0.044417	0.433449	-0.000988392	0.01177	0.933077	0.00279332	0.0265029	0.916062	-0.00185358	0.0133509	0.889582	0.00413988	0.0110668	0.708348	-6.47559	5.64309	0.251183	-0.00567038	0.0656795	0.931202	0.0177835	0.0647449	0.783573	-0.0121131	0.0252119	0.630913
		rs61905845 G	0.00900323	0.0721912	0.900752	-0.0349009	0.0595643	0.557927	0.0136047	0.0680536	0.841553	-0.0298047	0.0497592	0.549196	0.0434094	0.0368809	0.239208	-0.0344062	0.0566748	0.543807	0.0034974	0.015018	0.815857	-0.0190302	0.0338163	0.573612	-0.0209977	0.0170343	0.217719	0.00976126	0.0141206	0.489402	13.9739	7.19918	0.0522728	0.0619766	0.083803	0.459584	-0.0612244	0.0826106	0.458633	-0.000752198	0.0321697	0.981346
		rs8081814 T	-0.116412	0.0904988	0.198344	-0.116633	0.0746686	0.118308	-0.125227	0.0853106	0.142152	-0.0957695	0.0623774	0.124726	-0.029458	0.046238	0.524072	-0.0869544	0.0710487	0.221021	-0.0341617	0.0188255	0.0695975	0.0232357	0.0423945	0.583643	-0.000640426	0.0213565	0.976077	-0.0182876	0.0177022	0.301588	-3.69998	9.02756	0.681919	-0.0660406	0.105062	0.529628	0.0884905	0.103566	0.392876	-0.0224499	0.0403297	0.577768
		rs72936627 G	0.0431095	0.0687642	0.530723	0.0578974	0.0567361	0.307523	0.0595799	0.0648221	0.358043	0.0504268	0.0473965	0.287375	0.00915308	0.0351322	0.794456	0.0339564	0.0539851	0.529361	0.00508875	0.0143052	0.72205	0.0247243	0.0322112	0.442755	-0.00127407	0.0162267	0.937418	0.0113059	0.0134503	0.400603	0.413965	6.85925	0.951877	0.121355	0.0798211	0.128447	-0.139365	0.0786832	0.0765447	0.0180102	0.0306426	0.556709
		rs10205708 G	-0.0942919	0.0752106	0.209969	-0.0722002	0.0620567	0.244663	-0.081293	0.0709006	0.251575	-0.108781	0.0518361	0.0358734	0.0274876	0.0384266	0.474417	-0.121779	0.0590406	0.0391642	-0.0189302	0.0156462	0.226338	-0.00784921	0.0352328	0.823709	-0.0125245	0.0177483	0.480401	-0.0200055	0.0147113	0.173891	-6.0838	7.50224	0.417418	-0.127388	0.0873079	0.144566	0.137007	0.0860646	0.111427	-0.00961826	0.0335168	0.774141
		rs1343763 A	-0.0241794	0.0594679	0.684311	-0.0422253	0.049066	0.389483	-0.065599	0.0560573	0.241934	-0.0798792	0.0409849	0.0513153	0.0142802	0.0303822	0.638349	-0.0384596	0.0466859	0.41007	-0.0135743	0.0123707	0.272532	-0.0133154	0.0278566	0.63266	0.0131428	0.0140325	0.34898	-0.00101634	0.0116322	0.930376	7.0325	5.93133	0.235778	-0.04944	0.0690336	0.473896	0.0432602	0.0680516	0.524984	0.00617974	0.0265	0.815611
	Sucrose sweetness	rs13027837 A	-0.0244813	0.0782232	0.75431	-0.0578143	0.0645404	0.370383	-0.0153976	0.0737401	0.834601	-0.0136902	0.0539176	0.799568	-0.00170731	0.0399645	0.965925	-0.022774	0.061411	0.710758	-0.0385917	0.0162698	0.0177056	0.00885649	0.0366423	0.809015	0.00251526	0.0184586	0.891614	0.0102873	0.0153005	0.501371	3.71451	7.80258	0.634038	-0.0872389	0.0908043	0.336701	0.0399447	0.0895145	0.655432	0.0472942	0.0348556	0.174846
		rs4441621 T	-0.0467051	0.0611737	0.445187	-0.056057	0.0504733	0.266747	-0.00854594	0.0576687	0.882195	-0.0481985	0.0421647	0.253015	0.0396525	0.0312527	0.204542	-0.0863577	0.0480217	0.0721488	0.00274308	0.0127262	0.829345	0.00640734	0.0286562	0.823077	0.0126806	0.0144353	0.379714	-0.000294148	0.011966	0.980389	1.99176	6.10209	0.744122	0.0135234	0.0710159	0.848976	-0.0093541	0.0700055	0.893705	-0.00416934	0.0272606	0.878445
		rs9685484 G	-0.0145958	0.0577706	0.800541	-0.0466327	0.0476651	0.327922	-0.011558	0.0544596	0.83193	-0.0180147	0.0398198	0.650984	0.00645665	0.0295151	0.826842	-0.0210525	0.045354	0.642525	0.00116568	0.0120181	0.922733	-0.0416533	0.0270595	0.123747	-0.0123316	0.013632	0.365686	0.00364171	0.0113001	0.74725	3.54711	5.76242	0.538194	-0.0216957	0.0670639	0.746315	0.00281474	0.06611	0.96604	0.018881	0.0257432	0.463304
		rs10155613 C	-0.032661	0.133979	0.807407	-0.0789705	0.110702	0.475635	-0.054217	0.126358	0.667876	-0.101378	0.0926412	0.273838	0.0471611	0.0683002	0.489893	-0.0798221	0.105336	0.448592	-0.0178908	0.0278281	0.520297	-0.0998126	0.0628161	0.11209	-0.022539	0.0316316	0.476139	-0.0608289	0.0261316	0.019937	-5.4753	13.4046	0.682938	0.142934	0.155643	0.358453	-0.23994	0.153323	0.117622	0.0970058	0.0596619	0.103988
		rs10113810 A	-0.0540592	0.0566673	0.340112	0.0183917	0.0467574	0.694071	-0.0434076	0.05342	0.416476	0.0178549	0.0390605	0.647599	-0.0612625	0.028948	0.0343362	0.00720332	0.0444894	0.871378	0.0133589	0.0117884	0.25714	-0.00554155	0.0265456	0.834641	0.00246773	0.0133724	0.853592	0.0295403	0.011082	0.00769313	1.20105	5.65266	0.83174	-0.135471	0.065776	0.0394551	0.146359	0.0648383	0.0240037	-0.010888	0.0252526	0.666355
		rs4743910 T	0.142756	0.0820199	0.0817915	0.163514	0.0676683	0.0156868	0.151547	0.077317	0.0500053	0.106788	0.0565335	0.0589198	0.044759	0.0419068	0.28551	0.0979968	0.0643933	0.128069	0.0325615	0.0170623	0.0563605	0.0189674	0.0384243	0.621576	0.0102834	0.0193563	0.59524	0.0217443	0.016044	0.175345	-10.241	8.18137	0.210681	0.11285	0.0952195	0.235973	-0.0626936	0.0938678	0.504213	-0.0501567	0.0365509	0.170009
		rs994178 A	-0.0261552	0.0570539	0.646651	-0.0314373	0.0470748	0.504261	-0.0367398	0.0537835	0.494551	-0.0184404	0.039326	0.639139	-0.0182994	0.0291488	0.53015	-0.00785582	0.0447919	0.860779	0.00824303	0.0118689	0.487374	-0.0761455	0.0267188	0.0043795	0.00844539	0.0134631	0.530473	0.0208413	0.0111587	0.0618213	-3.33345	5.69097	0.558057	0.0189019	0.0662323	0.775351	-0.00466656	0.0652902	0.943021	-0.0142354	0.0254241	0.575546
		rs278043 T	0.0488918	0.0762212	0.521242	0.0466774	0.0628898	0.457973	0.048346	0.0718526	0.501054	0.0785874	0.0525344	0.134695	-0.0302414	0.0389413	0.437414	0.0791332	0.0598367	0.186026	0.0154651	0.0158561	0.329405	0.00973321	0.0357049	0.785163	0.00579321	0.0179863	0.747389	0.0239877	0.014908	0.107628	-2.58651	7.60303	0.733715	0.0305103	0.0884836	0.73024	0.00445937	0.0872251	0.959227	-0.0349696	0.0339648	0.303222
		rs35003134 A	0.0979109	0.0577614	0.0900788	0.0727814	0.0476598	0.126757	0.0571271	0.0544541	0.294156	0.0674529	0.0398137	0.0902455	-0.0103258	0.0295131	0.72644	0.108237	0.0453427	0.0169952	-0.00836875	0.0120171	0.486188	-0.0125228	0.0270597	0.643526	0.00796787	0.0136313	0.558874	0.00031343	0.0112994	0.977871	5.30144	5.76186	0.35754	0.042128	0.0670589	0.529867	-0.036144	0.0661051	0.584548	-0.00598402	0.0257419	0.816182
		rs2834114 T	0.0277925	0.0577564	0.63038	0.0311195	0.0476545	0.513752	0.0381123	0.0544457	0.483935	0.0177519	0.0398103	0.655666	0.0203604	0.0295076	0.490202	0.0074321	0.0453434	0.869807	-0.0072002	0.0120151	0.549006	0.0201511	0.0270547	0.456388	-0.00246991	0.0136291	0.856194	0.0077346	0.0112972	0.493578	0.203979	5.76119	0.971757	0.044234	0.0670471	0.509427	-0.0540222	0.0660927	0.41373	0.00978817	0.0257374	0.703721
		rs62485870 T	-0.0434525	0.0709611	0.540321	-0.013668	0.0585507	0.815424	-0.0354307	0.0668943	0.596361	0.0085864	0.0489125	0.860653	-0.0440171	0.0362528	0.224702	0.000564584	0.0557105	0.991914	0.0219598	0.0147612	0.136859	-0.05104	0.0332383	0.124662	-0.00292878	0.0167451	0.861158	-0.014599	0.0138799	0.292902	-8.89153	7.07764	0.209032	-0.120333	0.0823717	0.144075	0.120593	0.0811995	0.137528	-0.000259097	0.0316219	0.993463
		rs10953405 A	0.00483914	0.0793483	0.951371	0.00272288	0.0654703	0.966826	-0.0145534	0.0748005	0.845738	0.00579513	0.054693	0.915618	-0.0203485	0.0405389	0.615709	0.0251877	0.062294	0.685972	0.0047068	0.0165069	0.775539	-0.00713051	0.0371692	0.847871	-0.00271728	0.018724	0.884616	-0.0082366	0.0155206	0.595643	2.8573	7.91484	0.718101	-0.0903213	0.0921099	0.326815	0.0710734	0.0908005	0.433791	0.0192479	0.0353587	0.586201
	Sucrose liking	rs1436814 T	0.127512	0.0949224	0.179186	0.0383062	0.0783246	0.624799	0.0851448	0.0894847	0.341365	0.038032	0.0654311	0.561079	0.0471128	0.0484974	0.33134	0.080399	0.0745228	0.280671	-0.00155453	0.019748	0.937258	0.0267828	0.0444668	0.546978	0.00507782	0.0224004	0.820673	0.0188416	0.0185676	0.310238	9.6326	9.46832	0.309003	0.106089	0.110196	0.335696	-0.115381	0.108627	0.288174	0.00929158	0.0423016	0.826146
		rs7795216 G	0.0365436	0.0807357	0.65082	0.018482	0.0666153	0.781443	-0.0233239	0.0761088	0.759262	-0.00551931	0.0556497	0.920997	-0.0178046	0.0412481	0.666004	0.0543482	0.0633825	0.391202	-0.0239842	0.0167945	0.153283	-0.0353739	0.0378183	0.349616	-0.0182295	0.019051	0.338644	0.00463386	0.0157922	0.7692	7.87128	8.05284	0.32836	0.0259791	0.0937239	0.78164	-0.0758544	0.0923886	0.411638	0.0498754	0.0359752	0.165651
		rs710411 A	-0.00991332	0.0589944	0.866555	0.00501116	0.0486763	0.918005	-0.0123906	0.0556132	0.823694	-0.0152988	0.0406634	0.706751	0.00290818	0.0301403	0.923134	-0.0128215	0.0463149	0.781912	-0.0190548	0.0122717	0.120506	-0.0450211	0.0276324	0.103273	0.0246766	0.0139196	0.0762841	0.0140554	0.0115389	0.223209	2.39234	5.88456	0.684348	-0.105612	0.0684793	0.123033	0.0613065	0.0675085	0.363824	0.044306	0.0262865	0.0919117
		rs17127163 A	-0.0220461	0.0854225	0.796347	0.0716237	0.0704798	0.309536	0.00223036	0.0805268	0.977904	0.0475796	0.0588787	0.419048	-0.0453492	0.043641	0.298755	0.0233032	0.0670629	0.728234	0.00122212	0.0177705	0.945172	-0.00282131	0.0400147	0.943791	-0.0286577	0.0201561	0.155108	-0.00296739	0.0167089	0.859045	11.4572	8.51979	0.178719	-0.0131008	0.0991644	0.894898	0.0444328	0.0977529	0.649446	-0.031332	0.038065	0.410453
		rs11568814 C	0.181525	0.118839	0.126661	0.074606	0.0980597	0.446775	0.101204	0.112033	0.366359	0.0818895	0.0819167	0.317487	0.019315	0.0607195	0.750412	0.16221	0.0932952	0.0821132	0.016125	0.0247237	0.514276	0.0856112	0.0556678	0.124096	-0.000920321	0.0280449	0.973822	-0.00466803	0.023247	0.840857	6.03725	11.8548	0.610572	0.129354	0.137963	0.348464	-0.166216	0.135997	0.221651	0.0368616	0.05296	0.486422
		rs4887033 T	0.1036	0.0580594	0.0743833	0.120823	0.0478997	0.0116656	0.114604	0.0547296	0.0362759	0.0932588	0.0400161	0.0197911	0.0213455	0.0296653	0.471816	0.0822541	0.0455809	0.0711613	0.00793381	0.0120793	0.511311	0.0466647	0.0271971	0.0862201	0.0128999	0.0137015	0.346468	-0.0111097	0.0113574	0.327998	1.16925	5.79196	0.840018	0.104847	0.067401	0.119831	-0.106554	0.0664417	0.108796	0.00170725	0.025875	0.947394
		rs35253088 T	-0.0702975	0.0750845	0.349162	-0.0563869	0.0619524	0.36275	-0.0732396	0.0707807	0.300808	-0.0551224	0.0517537	0.286852	-0.0181172	0.0383617	0.636739	-0.0521803	0.0589472	0.37606	-0.0148804	0.0156199	0.340779	-0.0135376	0.0351729	0.700326	-0.00681007	0.0177184	0.700724	-0.000385028	0.0146872	0.979086	12.7141	7.48838	0.0895568	-0.023337	0.0871656	0.788909	0.0309633	0.0859253	0.71859	-0.00762625	0.0334599	0.81971
		rs1497980 T	0.102921	0.105052	0.327241	0.109518	0.0866762	0.206419	0.0502474	0.099033	0.611895	0.0461154	0.0724111	0.524229	0.00413205	0.0536727	0.938636	0.0987889	0.082472	0.230995	0.000918496	0.0218547	0.966477	0.033937	0.0492103	0.490436	-0.0215759	0.0247895	0.384115	-0.013599	0.0205487	0.508115	-7.83105	10.4787	0.454877	-0.0302498	0.121955	0.804106	0.0360106	0.120219	0.764532	-0.00576079	0.0468143	0.902064
		rs62215296 G	-0.102973	0.0612658	0.0928295	-0.112093	0.0505469	0.0265974	-0.110069	0.0577529	0.0566876	-0.108879	0.0422238	0.0099288	-0.00118943	0.0313038	0.969691	-0.101784	0.0480956	0.034337	0.000450184	0.0127464	0.971826	-0.0846608	0.0286932	0.00317701	-0.00221567	0.0144584	0.878208	-0.00563555	0.0119848	0.638202	-6.96909	6.11124	0.25415	0.028756	0.0711279	0.686009	-0.0818111	0.0701131	0.243291	0.0530551	0.0273003	0.0519874
	gsweet	rs623965 G	0.0850003	0.0675261	0.208132	0.0312556	0.0557128	0.574797	0.0933811	0.0636996	0.142681	0.00633604	0.0464796	0.891571	0.087045	0.0345237	0.0117024	-0.00204473	0.0529127	0.969175	-0.00550547	0.0140255	0.69467	-0.0248521	0.0316246	0.43197	-0.00959057	0.0159069	0.546571	-0.0080296	0.0132125	0.543378	-11.4292	6.75563	0.0907046	0.135953	0.0785567	0.0835382	-0.152249	0.0774405	0.0493168	0.0162956	0.0300746	0.587936
		rs167132 T	0.0480958	0.0731396	0.510812	0.0335438	0.0603477	0.578328	0.0334739	0.0689482	0.627334	0.0306509	0.0504136	0.543204	0.00282294	0.0373677	0.939782	0.0452729	0.0574197	0.430443	0.0157462	0.015215	0.300725	-0.0175945	0.0342611	0.607581	0.00671538	0.0172591	0.697214	0.00234567	0.0143065	0.869766	-14.0446	7.29389	0.0541823	-0.0735429	0.0849045	0.386403	0.10695	0.0836941	0.201314	-0.0334075	0.0325916	0.305364
		rs10762308 G	-0.0445375	0.0565453	0.430918	-0.00248635	0.0466565	0.957501	-0.0461971	0.0533042	0.386138	-0.000816403	0.0389762	0.983289	-0.0453807	0.0288873	0.116214	0.000843179	0.0443932	0.984847	0.0163033	0.0117626	0.165762	0.0120295	0.026488	0.649727	0.0127532	0.013343	0.33919	0.00764563	0.0110605	0.489415	-8.03671	5.63968	0.154169	-0.0312865	0.0656424	0.633639	0.0283126	0.0647086	0.661726	0.00297397	0.0251981	0.906051
Candidate gene	TAS1R2	rs12033832 A	-0.0868268	0.0596056	0.145223	-0.0560867	0.0491819	0.254141	-0.0634365	0.056191	0.25894	-0.0232455	0.0410873	0.571567	-0.040191	0.030453	0.186931	-0.0466358	0.0467966	0.318993	0.0215322	0.0123994	0.0824876	-0.0169909	0.0279228	0.542867	-0.00914062	0.0140661	0.51581	0.0213857	0.0116585	0.0666239	-4.80928	5.94576	0.418609	-0.116474	0.0691926	0.0923324	0.109456	0.0682087	0.108576	0.00701786	0.0265631	0.791633
		rs3935570 T	-0.0305516	0.0646808	0.636688	-0.00900133	0.0533772	0.866085	-0.00686085	0.0609764	0.910415	-0.0153735	0.0445931	0.730286	0.00851267	0.0330493	0.796739	-0.0390642	0.0507821	0.441756	0.033347	0.0134528	0.0131928	-0.00431237	0.0302937	0.886804	0.00315959	0.0152579	0.835951	0.0172167	0.0126466	0.173417	-0.303061	6.45269	0.96254	-0.105084	0.0750573	0.161519	0.136016	0.0739961	0.0660596	-0.0309323	0.0288242	0.283227
		rs35874116 A	0.0258163	0.0602705	0.668409	-0.0149806	0.0497293	0.763234	0.0411067	0.0568155	0.469377	-0.00157876	0.0415434	0.969686	0.0426854	0.0307905	0.16567	-0.0168691	0.0473169	0.721462	-0.00851565	0.012538	0.49703	0.023918	0.0282321	0.396903	0.0058774	0.0142222	0.679426	-0.00498567	0.0117891	0.67237	-0.661585	6.01194	0.912375	0.0175322	0.0699663	0.802141	-0.0255865	0.0689707	0.710661	0.00805423	0.0268577	0.764269
		rs12137730 A	-0.0684571	0.0592434	0.247895	-0.047507	0.0488824	0.331134	-0.0325343	0.0558498	0.560217	-0.0202087	0.0408367	0.620701	-0.0123256	0.0302687	0.683862	-0.0561315	0.0465103	0.227505	-0.0091146	0.0123248	0.459594	-0.0113975	0.0277526	0.68131	0.00692672	0.0139803	0.620282	0.00639196	0.0115886	0.581248	-1.24762	5.90971	0.832802	-0.104781	0.0687715	0.127626	0.0973546	0.0677936	0.151011	0.00742658	0.026401	0.778485
		rs7534618 T	0.0870338	0.0592533	0.141896	0.0491299	0.0488893	0.314951	0.0641027	0.0558376	0.250979	0.0201304	0.0408446	0.622124	0.0439723	0.0302518	0.146094	0.0430615	0.0465522	0.354973	-0.0247184	0.0123302	0.0450126	0.0149535	0.0277801	0.590391	0.00659646	0.0140022	0.637575	-0.0256454	0.0116074	0.0271613	2.84703	5.92212	0.630705	0.110867	0.0688386	0.107302	-0.104952	0.0678469	0.12191	-0.00591509	0.0264513	0.823055
		rs9701796 G	0.0523788	0.0661664	0.428593	0.0431789	0.0545939	0.429008	0.0743089	0.0623725	0.233526	0.0463373	0.0456064	0.309634	0.0279716	0.0338045	0.407993	0.0244072	0.0519463	0.638466	3.38786e-05	0.0137649	0.998036	-0.00433352	0.0309951	0.888809	0.0135773	0.0156134	0.384539	0.00334514	0.0129426	0.796055	-0.546813	6.60016	0.933973	0.110717	0.0768067	0.149463	-0.117586	0.0757131	0.120432	0.00686922	0.0294855	0.815788
	TAS1R3	rs307355 C	0.12158	0.122744	0.321938	0.130285	0.101274	0.198302	0.184213	0.115703	0.111379	0.170758	0.0845959	0.0435554	0.0134547	0.062712	0.830124	0.108125	0.0963622	0.261851	0.030862	0.0255341	0.226813	0.0819551	0.0574951	0.154055	-0.035313	0.0289637	0.222783	0.042775	0.0240073	0.0748102	3.99562	12.2439	0.744175	0.144878	0.142489	0.309283	-0.0868675	0.140465	0.536302	-0.0580101	0.0546966	0.288898
		rs35744813 C	0.139437	0.122623	0.255507	0.140361	0.101174	0.165363	0.202623	0.115588	0.0796262	0.178893	0.0845122	0.0342954	0.0237299	0.0626506	0.704867	0.115707	0.0962676	0.22941	0.0272254	0.0255095	0.285868	0.0856331	0.0574386	0.136019	-0.0330903	0.0289357	0.252815	0.0383962	0.0239844	0.109423	3.64741	12.2319	0.765564	0.167718	0.142348	0.238728	-0.108399	0.140327	0.439846	-0.0593189	0.0546431	0.277687
	GNAT3	rs7792845 T	0.0418819	0.0572912	0.464768	0.00533427	0.0472718	0.910157	0.0296614	0.0540081	0.582875	0.0241914	0.0394898	0.54015	0.00546994	0.0292707	0.851762	0.036412	0.0449777	0.418208	0.00244485	0.0119185	0.837473	-0.037277	0.0268358	0.164829	0.0171366	0.0135187	0.204953	-0.0108612	0.0112062	0.332454	11.3975	5.71331	0.0460715	0.132873	0.0664998	0.045725	-0.111654	0.0655561	0.0885533	-0.0212181	0.0255298	0.405924
		rs940541 T	-0.0651191	0.0585103	0.265747	-0.0128429	0.0482787	0.790231	-0.0444238	0.0551579	0.420606	0.0155631	0.0403313	0.69959	-0.0599869	0.0298902	0.0447774	-0.00513221	0.0459368	0.911044	0.00659919	0.0121723	0.587725	-0.00576487	0.0274092	0.833416	0.00867276	0.0138072	0.529927	0.0122092	0.0114448	0.286083	10.1542	5.83539	0.08186	0.021689	0.0679253	0.749498	-0.000183409	0.0669591	0.997815	-0.0215056	0.0260737	0.409498
		rs1107660 T	-0.0575314	0.0596734	0.335009	-0.0098796	0.0493259	0.841255	-0.038946	0.0563239	0.489285	0.0175186	0.0411914	0.670626	-0.0564646	0.0304606	0.0638037	-0.00106681	0.0468049	0.981816	0.0088221	0.0123777	0.476018	-0.00711465	0.0279331	0.798956	0.0152114	0.0140432	0.278745	0.0149807	0.0116442	0.198276	9.42405	5.92904	0.111976	0.0173348	0.0692771	0.802417	0.0145269	0.0682271	0.831393	-0.0318617	0.0265812	0.230682
		rs1107657 T	-0.0676163	0.0584267	0.247175	-0.0111629	0.04821	0.816892	-0.0437073	0.0550794	0.427481	0.0139503	0.0402739	0.729057	-0.0576576	0.0298479	0.053414	-0.00995868	0.0458713	0.828133	0.00581519	0.012155	0.632359	-0.00640348	0.0273701	0.81502	0.00972853	0.0137875	0.480446	0.0126858	0.0114285	0.267008	10.0185	5.82711	0.0855826	0.0187127	0.0678286	0.782642	0.00650448	0.0668637	0.922506	-0.0252172	0.0260363	0.332791
		rs1524600 C	-0.141883	0.0982306	0.148652	0.00350393	0.0811026	0.96554	-0.0669624	0.0926929	0.470053	0.00251941	0.0677068	0.970318	-0.0694818	0.050237	0.166662	-0.0724012	0.0770569	0.347449	-0.00537385	0.020442	0.792645	0.0225257	0.0460292	0.624581	0.0163496	0.0231886	0.480778	0.0409298	0.01919	0.0329522	-0.789372	9.7896	0.935734	-0.187342	0.114079	0.100567	0.188108	0.112387	0.0941996	-0.000766393	0.0438158	0.986045
		rs6467217 T	-0.142086	0.0975974	0.145459	-0.00294692	0.0805712	0.970824	-0.0764962	0.0920898	0.406174	0.000900574	0.0672147	0.98931	-0.0773968	0.0499327	0.121158	-0.0646893	0.0764943	0.397748	-0.00286785	0.0203235	0.887785	0.0207422	0.0457245	0.650099	0.0143992	0.0230332	0.531883	0.0396515	0.0190865	0.037777	-1.86908	9.73555	0.847756	-0.202246	0.113364	0.0744386	0.195185	0.111706	0.0806043	0.00706114	0.0435046	0.871066
		rs6970109 C	-0.131292	0.0972726	0.177122	0.00572273	0.0802966	0.943184	-0.0653613	0.0917742	0.476354	0.00885701	0.06703	0.894879	-0.0742183	0.049741	0.135696	-0.057074	0.0762672	0.454266	-0.00186092	0.0202368	0.926733	0.0214121	0.0455513	0.638316	0.0135514	0.0229408	0.554723	0.0395745	0.0190197	0.0374779	-2.2788	9.69481	0.814171	-0.187853	0.112982	0.0963967	0.185564	0.111331	0.0955821	0.00228924	0.0433729	0.957908
		rs6975345 T	-0.155785	0.0908013	0.0862439	-0.0226747	0.0749335	0.762201	-0.0850232	0.0856098	0.320654	-0.0138662	0.0625964	0.824692	-0.071157	0.0464008	0.125166	-0.0846278	0.0712873	0.235193	0.00844736	0.0188911	0.654766	0.0138555	0.0425373	0.744636	0.0184012	0.0214293	0.390524	0.0380753	0.0177634	0.0320914	-1.05601	9.05832	0.907195	-0.179959	0.105427	0.0878499	0.175595	0.10392	0.0911046	0.00436455	0.0404711	0.914121
		rs10242727 A	-0.157172	0.0907888	0.08344	-0.0246049	0.0749171	0.742593	-0.0865885	0.0855911	0.31172	-0.0142851	0.0625849	0.819454	-0.0723035	0.0463851	0.119073	-0.0848685	0.0712798	0.233814	0.00858503	0.0188886	0.64947	0.0145376	0.0425325	0.732506	0.0186258	0.0214253	0.384676	0.0378865	0.0177576	0.0328971	-1.15957	9.05698	0.898126	-0.181602	0.105394	0.0848953	0.177369	0.103895	0.0878047	0.00423245	0.0404611	0.91669
		rs6467192 G	-0.152171	0.0909407	0.0942899	-0.0266754	0.0750419	0.72224	-0.0830157	0.0857339	0.332913	-0.0161077	0.0626892	0.797224	-0.0669079	0.0464629	0.14988	-0.0852629	0.0713986	0.232426	0.0107701	0.01892	0.5692	0.00961575	0.0426035	0.821435	0.019182	0.021461	0.37144	0.0396824	0.017787	0.025697	-1.71638	9.07207	0.849943	-0.178209	0.10557	0.0914194	0.170236	0.104069	0.101902	0.00797344	0.0405285	0.844036
	GLUT2	rs5400 C	-0.215589	0.083457	0.00979745	-0.101183	0.0688708	0.141807	-0.192497	0.0786756	0.0144279	-0.127988	0.0575284	0.0261111	-0.0645091	0.0426446	0.130373	-0.15108	0.065523	0.0211384	0.00111331	0.0173655	0.948883	0.0411971	0.0391012	0.292083	-0.0123807	0.0196977	0.529664	-0.0109768	0.0163278	0.501418	-10.4726	8.32573	0.208464	-0.224414	0.0968868	0.0205583	0.202484	0.0955112	0.0340221	0.0219298	0.0371978	0.555505

## Sheet: Figure S1
Figure S1. Sensitivity analysis excluding current smokers. The figure shows results for the 10 primary SNPs and all outcomes. The effect sizes are presented as β/SEE. SEE: Standard error of the estimate. 1Sucrose and all monosaccharides. * P < 0.05, ** P < 0.005.

[truncated: 1 more sheets: Figure S2]
